# Supplementary material for: Natural variations in MdBPM2/MdRGLG3‐MdNAC83 network controlling the quantitative segregation of apple fruit storability
Source: J Integr Plant Biol. 2025 Oct 1;68(1):169–90. doi: 10.1111/jipb.70044 (PMC12782892; doi:10.1111/jipb.70044)
Supplement: Supplementary file 2 — Table S1. QTLs for apple flesh firmness and flesh crispness at harvest identified using MapQTL6.0 in a hybrid population of 'Zisai Pearl' × 'Red Fuji' Table S2. Marker genotypes for narrowing down the intervals of QTLs F03.4, H16.1, H16.2 and F03.2 for apple flesh firmness retainability using a hybrid population (n = 409) of 'Zisai Pearl' × 'Red Fuji' Table S3. Genes within the narrowed‐down regions of QTLs F03.4, H16.1, and H16.2 for apple flesh firmness retainability Table S4. Genotypes of allelic variations of MdNAC83, MdBPM2, MdRGLG3, MdACO1, MdMANA3, and MdXTH28 in the parental cultivars, 'Golden Delicious', 'Red Fuji', and 'Zisai Pearl' Table S5. Estimates of marker genotype effects on apple FF, FC, FFR and FFC in the training population Table S6. List of the 146 apple fruit storability‐associated genes identified by RNA‐seq analysis and QTL analysis Table S7. Joint effects of genotype combinations of interacting functional markers on apple FF, FC, FFR, and FCR, respectively Table S8. Genetic composition analysis of 18 markers with large genotype effect on FCR in six Malus species Table S9. Joint effects of genotype combinations of variations in MdBPM2/MdNAC83/MdRGLG3 and MdERF3/MdERF118 on apple fruit storability traits Table S10. The primer sequences used for qRT‐PCR, molecular interaction, and gene cloning [file JIPB-68-169-s002.xlsx]

## Sheet: Table S1
Table S1. QTLs for apple flesh firmness and flesh crispness at harvest identified by using MapQTL6.0 in a hybrid population of‘Zisai Pearl’ × ‘Red Fuji’ .
Traits	Chromosome	QTL	LOD*	Interval (cM)	Flanking Markers	Explained variance (%)
Flesh firmness at harvest	Chr03	F03	4.81	49.15-71.02	Mdsnpui08125, Mdsnpui05888	38.4
	Chr10	F10	3.27	65.33-77.22	CH03d11, CTG107487	12
Flesh crispness at harvest	Chr16	F16	3.91	26.10-41.27	Mdsnpui06156, Mdsnpui02914	22.4
*:LOD threshold =2.80

## Sheet: Table S2
Table S2. Marker genotypes for narrowing down the intervals of QTLs F03.4, H16.1, H16.2 and F03.2 for apple flesh firmness retainability using a hybrid population (n = 409) of ‘Zisai Pearl' × 'Red Fuji'.
	F03.2					F03.4						H16.1					H16.2
	Chr3_27276582	Chr3_28907974	Chr3_29398499	Chr3_30229140	Chr3_30500136	Chr3_35389976	Chr3_34732032	Chr3_35351895	Chr3_35480903	Chr3_35476158	Chr3_36414853	Chr16_9470752	Chr16_9422810	Chr16_9127269	Chr16_9187936	Chr16_10928020	Chr16_38546414	Chr16_38546603	Chr16_38547970	Chr16_38573461	Chr16_38573599	Chr16_38714095	FFR
01-001	GG	CC	CC	GA	AA	GA	GG	TT	CT	TT	GA	TT	CA	TC	AG	TG	CC	GG	CC	TA	AA	AG	5
01-007	GG	TC	CC	GG	AA	AA	GG	TT	CT	TT	GG	TA	CA	TC	AA	TT	CC	CG	TC	TT	AA	AA	3
01-008	GG	TC	CC	GG	AA	AA	GG	TT	CT	TT	GG	TA	AA	CC	AG	TG	CG	CC	CC	AA	CC	GG	6
01-010	GG	TC	CC	GG	AA	GA	AG	GT	CC	TG	GA	TT	CC	TT	AA	TT	CC	CG	TC	TT	AA	AA	5.5
01-012	GG	CC	CC	GA	AA	GA	GG	TT	CT	TT	GG	TT	CC	TT	AA	TT	CC	CG	TC	TT	AA	AA	4
01-023	AG	TT	CA	GG	CA	GA	AG	GT	CC	TG	GA	TT	CC	TT	AA	TT	CC	CG	TC	TT	AA	AA	1
01-027	GG	TC	CC	GA	AA	GA	GG	TT	CT	TT	GG	TA	AA	CC	AG	TG	CC	CG	TC	TT	AA	AA	4.66667
01-029	GG	CC	CC	GA	AA	AA	GG	TT	CT	TT	GG	TT	CC	TT	AA	TT	CC	CG	TC	TT	AA	AA	6
01-033	GG	TC	CC	GG	AA	AA	GG	TT	CT	TT	GG	TA	AA	CC	AG	TG	CC	GG	CC	TA	AA	AG	6.5
01-042	GG	CC	CC	GA	AA	GA	GG	TT	CT	TT	GG	TT	CC	TT	AA	TT	CC	GG	CC	TA	AA	AG	4
01-045	GG	CC	CC	GA	AA	GA	GG	TT	CT	TT	GG	TT	CA	TC	AG	TG	CG	CC	CC	AA	CC	GG	4
01-049	GG	CC	CC	GA	AA	GA	GG	TT	CT	TT	GG	TT	CA	TC	AG	TG	CC	CG	CC	TA	AA	AG	7.5
01-052	GG	CC	CC	GA	AA	GA	GG	TT	CT	TT	GG	TT	CA	TC	AG	TG	CC	GG	CC	TA	AA	AG	4.66667
01-058	AG	TC	CA	GA	CA	GG	AG	GT	CC	TG	GA	TT	CA	TC	AG	TG	CC	GG	CC	TA	AA	AG	1.66667
01-061	AG	TT	CA	GG	CA	GA	AG	GT	CC	TG	GA	TA	AA	CC	AG	TG	CG	CC	CC	AA	CC	GG	1.5
01-065	GG	CC	CC	GA	AA	GA	GG	TT	CT	TT	GG	TT	CC	TT	AA	TT	CC	CG	TC	TT	AA	AA	4
01-069	GG	CC	CC	GA	AA	GA	GG	TT	CT	TT	GG	TA	CA	TC	AA	TT	CC	CG	TC	TT	AA	AA	5.33333
01-081	AG	TC	CA	GA	CA	GA	AG	GT	CC	TG	GA	TT	CA	TC	AG	TG	CC	GG	CC	TA	AA	AG	2.5
01-084	AG	TT	CA	GG	CA	GA	AG	GT	CC	TG	GA	TT	CA	TC	AG	TG	CC	CG	CC	TA	AA	AG	5
01-085	GG	CC	CC	GA	AA	GA	GG	TT	CT	TT	GG	TA	CA	TC	AA	TT	CC	CG	TC	TT	AA	AA	4
01-091	AG	TC	CA	GA	CA	GG	AG	GT	CC	TG	GA	TA	CA	TC	AA	TT	CG	CC	TC	TA	CA	AG	2
01-099	GG	TC	CC	GG	AA	AA	GG	TT	CT	TT	GG	TA	AA	CC	AG	TG	CG	CC	CC	AA	CC	GG	2.5
Table S2. (continued) Marker genotypes for narrowing down the intervals of QTLs F03.4, H16.1, H16.2 and F03.2 for apple flesh firmness retainability using a hybrid population (n = 409) of ‘Zisai Pearl' × 'Red Fuji'.
01-106	GG	CC	CC	GA	AA	GA	GG	TT	CT	TT	GG	TT	CC	TT	AA	TT	CC	CG	TC	TT	AA	AA	3
01-107	AG	TC	CA	GA	CA	GA	GG	TT	CT	TT	GG	TA	CA	TC	AA	TT	CG	CC	CC	AA	CC	GG	1.5
01-109	GG	CC	CC	GA	AA	GA	GG	TT	CT	TT	GG	TA	CA	TC	AA	TT	CG	CC	CC	AA	CC	GG	2.5
01-113	AG	TC	CA	GA	CA	GG	AG	GT	CT	TT	GG	TA	CA	TC	AA	TT	CG	CC	TC	TA	CA	AG	1
01-115	GG	CC	CC	GA	AA	GA	GG	TT	CT	TT	GG	TT	CC	TT	AA	TT	CC	CG	TC	TT	AA	AA	3
01-116	GG	CC	CC	GA	AA	GA	GG	TT	CT	TT	GG	TT	CC	TT	AA	TT	CC	GG	CC	TA	AA	AG	7
01-122	GG	TC	CC	GG	AA	AA	GG	TT	CT	TT	GG	TA	CA	TC	AA	TT	CG	CC	TC	TA	CA	AG	3.5
01-127	AG	TT	CA	GG	CA	GA	AG	GT	CC	TG	GA	TA	CA	TC	AA	TT	CC	CG	TC	TT	AA	AA	5
01-134	GG	TC	CC	GG	AA	AA	GG	TT	CT	TT	GG	TA	AA	TC	AA	TG	CG	CC	CC	AA	CC	GG	3.5
01-141	GG	CC	CC	GA	AA	GA	GG	TT	CT	TT	GG	TA	AA	CC	AG	TG	CG	CC	CC	AA	CC	GG	6.5
01-144	AG	TC	CA	GA	CA	GG	AG	GT	CC	TG	GA	TA	AA	CC	AG	TG	CG	CC	CC	AA	CC	GG	2
01-153	AG	TT	CA	GG	CA	GA	AG	GT	CC	TG	GA	TA	AA	CC	AG	TG	CC	GG	CC	TA	AA	AG	2.5
01-155	AG	TC	CA	GA	CA	GG	AG	GT	CC	TG	GA	TT	CA	TC	AG	TG	CC	GG	CC	TA	AA	AG	2
01-158	GG	CC	CC	GA	AA	GA	GG	TT	CT	TT	GG	TT	CA	TC	AG	TG	CC	GG	CC	TA	AA	AG	6
01-160	AG	TC	CA	GA	CA	GG	AG	GT	CC	TG	GA	TA	CA	TC	AA	TT	CG	CC	TC	TA	CA	AG	2.5
01-165	GG	CC	CC	GA	AA	GA	GG	TT	CT	TT	GG	TA	AA	CC	AG	TG	CC	GG	CC	TA	AA	AG	5
01-167	AG	TT	CA	GG	CA	GA	AG	GT	CC	TG	GA	TT	CA	TC	AG	TG	CC	CG	CC	TA	AA	AG	5.66667
01-177	GG	TC	CC	GG	AA	AA	GG	TT	CT	TT	GG	TT	CA	TC	AG	TG	CG	CC	CC	AA	CC	GG	3.5
01-178	GG	TC	CC	GG	AA	AA	GG	TT	CT	TT	GG	TA	AA	CC	AG	TG	CG	CC	CC	AA	CC	GG	5
01-186	AG	TT	CA	GG	CA	GA	AG	GT	CC	TG	GA	TT	CA	TC	AG	TG	CC	GG	CC	TA	AA	AG	3.66667
02-005	GG	TT	CA	GG	CA	GA	AG	GT	CC	TG	GA	TA	CA	TC	AA	TT	CG	CC	TC	TA	CA	AG	1
02-006	GG	CC	CC	GA	AA	GA	GG	TT	CT	TT	GG	TA	CA	TC	AA	TT	CC	CG	TC	TT	AA	AA	5.5
02-009	GG	TC	CC	GG	AA	AA	GG	TT	CT	TT	GG	TA	AA	CC	AG	TG	CC	CG	CC	TA	AA	AG	4.33333
02-012	AG	TC	CA	GA	CA	GG	AG	GT	CC	TG	GA	TA	AA	CC	AG	TG	CG	CC	TC	TA	CA	AG	1
02-016	GG	TC	CC	GG	AA	AA	GG	TT	CT	TT	GG	TT	CC	TT	AA	TT	CC	CG	TC	TT	AA	AA	1.66667
02-017	GG	CC	CC	GA	AA	GA	GG	TT	CT	TT	GG	TT	CA	TC	AG	TG	CG	CC	CC	AA	CC	GG	4.66667
02-045	GG	CC	CC	GA	AA	AA	GG	TT	CT	TT	GG	TT	CA	TC	AG	TG	CC	CG	CC	TA	AA	AG	4
Table S2. (continued) Marker genotypes for narrowing down the intervals of QTLs F03.4, H16.1, H16.2 and F03.2 for apple flesh firmness retainability using a hybrid population (n = 409) of ‘Zisai Pearl' × 'Red Fuji'.
02-048	GG	TC	CC	GG	AA	AA	GG	TT	CT	TT	GG	TT	CC	TT	AA	TT	CC	CG	TC	TT	AA	AA	2
02-051	AG	TC	CA	GA	CA	GA	AG	GT	CC	TG	GA	TA	AA	CC	AG	TG	CG	CC	CC	AA	CC	GG	3
02-054	AG	TC	CA	GA	CA	GG	AG	GT	CC	TG	GA	TA	AA	CC	AG	TG	CC	GG	CC	TA	AA	AG	4
02-074	GG	TC	CC	GG	AA	AA	GG	TT	CT	TT	GG	TA	CA	TC	AA	TT	CG	CC	TC	TA	CA	AG	4
02-080	GG	CC	CC	GG	AA	AA	GG	TT	CT	TT	GG	TA	AA	CC	AG	TG	CG	CC	CC	AA	CC	GG	3
02-087	GG	TC	CC	GG	AA	AA	GG	TT	CT	TT	GG	TT	CA	TC	AG	TG	CC	GG	CC	TA	AA	AG	4.5
02-097	AG	TT	CA	GG	CA	GA	AG	GT	CC	TG	GA	TT	CA	TC	AG	TG	CG	CC	CC	AA	CC	GG	1
02-098	AG	TT	CA	GG	CA	GA	AG	GT	CC	TG	GA	TT	CC	TT	AA	TT	CG	CC	TC	TA	CA	AG	2.66667
02-110	AG	TT	CA	GG	CA	GA	AG	GT	CC	TG	GA	TT	CC	TT	AA	TT	CG	CC	TC	TA	CA	AG	3.5
02-121	GG	CC	CC	GA	AA	GA	GG	TT	CT	TT	GG	TT	CC	TT	AA	TT	CC	CG	TC	TT	AA	AA	2
02-130	GG	CC	CC	GA	AA	GA	GG	TT	CT	TT	GG	TT	CC	TT	AA	TT	CC	CG	CC	TA	AA	AG	5.5
02-132	AG	TC	CA	GA	CA	GG	AG	GT	CC	TG	GA	TA	CA	TC	AA	TT	CG	CC	TC	TA	CA	AG	4
02-141	GG	TC	CC	GG	AA	AA	GG	TT	CT	TT	GG	TA	CA	TC	AA	TT	CG	CC	TC	TA	CA	AG	2.5
02-160	GG	CC	CC	GA	AA	GA	GG	TT	CT	TT	GG	TT	CC	TT	AA	TT	CC	CG	TC	TT	AA	AA	3
02-171	GG	CC	CC	GA	AA	GG	AG	GT	CC	TG	GA	TT	CC	TT	AA	TT	CG	CC	TC	TA	CA	AG	4
02-175	GG	TC	CC	GG	AA	AA	GG	TT	CT	TT	GG	TT	CC	TT	AA	TT	CC	CG	TC	TT	AA	AA	2.5
02-189	GG	TC	CC	GG	AA	AA	GG	TT	CT	TT	GG	TA	AA	CC	AG	TG	CC	CG	CC	TA	AA	AG	5
02-194	AG	TT	CA	GG	CA	GA	AG	GT	CC	TG	GA	TT	CA	TC	AG	TG	CC	CG	TC	TA	AA	AG	3
02-196	GG	TC	CC	GG	AA	AA	GG	TT	CT	TT	GG	TT	CC	TT	AA	TT	CC	CG	TC	TT	AA	AA	1
02-197	GG	TC	CC	GG	AA	AA	GG	TT	CT	TT	GG	TA	CA	TC	AA	TT	CG	CC	TC	TA	CA	AG	4
03-002	AG	TT	CA	GG	CA	GA	AG	GT	CC	TG	GA	TA	AA	CC	AG	TG	CG	CC	CC	AA	CC	GG	3
03-010	AG	TT	CA	GG	CA	GA	AG	GT	CC	TG	GA	TA	AA	CC	AG	TG	CC	CG	CC	TA	AA	AG	2.33333
03-016	GG	TT	CA	GG	CA	GA	AG	GT	CC	TG	GA	TA	AA	CC	AG	TG	CG	CC	TC	TA	CA	AG	4.66667
03-025	AG	TC	CA	GA	CA	GG	AG	GT	CC	TG	GA	TT	CC	TT	AA	TT	CC	GG	CC	TA	AA	AG	2
03-027	AG	TC	CA	GA	CA	GG	AG	GT	CC	TT	GA	TA	CA	TC	AA	TT	CG	CC	CC	AA	CC	GG	6
03-032	AG	TT	CA	GG	CA	GA	AG	GT	CC	TG	GA	TT	CA	TC	AG	TG	CC	CG	TC	TT	AA	AA	4
Table S2. (continued) Marker genotypes for narrowing down the intervals of QTLs F03.4, H16.1, H16.2 and F03.2 for apple flesh firmness retainability using a hybrid population (n = 409) of ‘Zisai Pearl' × 'Red Fuji'.
03-038	GG	TC	CC	GG	AA	GA	GG	TT	CT	TT	GG	TT	CC	TT	AA	TT	CG	CC	TC	TA	CA	AG	5
03-045	AG	TT	CA	GA	CA	GG	AG	GT	CC	TG	GA	TT	CC	TT	AA	TT	CC	CG	TC	TT	AA	AA	1
03-047	AG	TC	CA	GA	CA	GG	AG	GT	CC	TG	GA	TT	CA	TC	AG	TG	CG	CC	CC	AA	CC	GG	3.33333
03-055	AG	TC	CA	GA	CA	GA	GG	TT	CT	TT	GG	TA	CA	TC	AA	TT	CG	CC	TC	TA	CA	AG	2
03-062	GG	CC	CC	GA	AA	GA	GG	TT	CT	TT	GG	TA	CA	TC	AA	TT	CG	CC	TC	TA	CA	AG	7
03-071	AG	TC	CA	GA	CA	GG	AG	GT	CC	TG	GA	TA	AA	CC	AG	TG	CC	GG	CC	TA	AA	AG	6
03-074	AG	TC	CC	GA	AA	GA	GG	TT	CT	TT	GG	TA	CA	TC	AA	TT	CG	CC	TC	TA	CA	AG	4.5
03-082	AG	TC	CA	GA	CA	GG	AG	GT	CC	TG	GA	TT	CC	TT	AA	TT	CC	GG	CC	TA	AA	AG	6
03-085	GG	CC	CC	GA	CA	GG	AG	GT	CC	TG	GA	TT	CC	TT	AA	TT	CC	GG	CC	TA	AA	AG	3.5
03-086	AG	TT	CA	GG	CA	GA	AG	GT	CC	TG	GA	TA	AA	CC	AG	TG	CG	CC	CC	AA	CC	GG	4.33333
03-089	GG	TC	CC	GG	AA	AA	GG	TT	CT	TT	GG	TA	AA	CC	AG	TG	CC	GG	CC	TA	AA	AG	6
03-090	GG	TC	CC	GG	AA	AA	GG	TT	CT	TT	GG	TA	CA	TC	AA	TT	CG	CC	TC	TA	CA	AG	5
03-096	AG	TC	CA	GA	CA	GA	GG	TT	CT	TT	GG	TA	AA	CC	AG	TG	CG	CC	CC	AA	CC	GG	4.5
03-099	GG	TC	CC	GG	AA	AA	GG	TT	CT	TT	GG	TA	CA	TC	AA	TT	CC	CG	TC	TT	AA	AA	4.66667
03-102	AG	TC	CA	GA	CA	GG	AG	GT	CC	TG	GA	TA	AA	CC	AG	TG	CG	CC	TC	TA	CA	AG	3
03-110	GG	CC	CC	GA	AA	GA	GG	TT	CT	TT	GG	TT	CC	TT	AA	TT	CC	CG	TC	TT	AA	AA	2.5
03-111	GG	CC	CC	GA	AA	GA	GG	TT	CT	TT	GA	TT	CC	TT	AA	TT	CC	CG	TC	TT	AA	AA	4.66667
03-114	GG	CC	CC	GA	AA	GA	GG	TT	CT	TT	GG	TT	CC	TT	AA	TT	CC	CG	TC	TT	AA	AA	1
03-116	GG	TC	CC	GG	AA	AA	GG	TT	CT	TT	GG	TA	AA	CC	AG	TG	CG	CC	TC	TA	CA	AG	7
03-121	GG	CC	CC	GA	AA	GA	GG	TT	CT	TT	GG	TT	CA	TC	AG	TG	CC	GG	CC	TA	AA	AG	8
03-123	AG	TT	CC	GG	CA	GA	AG	GT	CC	TT	GG	TT	CC	TT	AA	TT	CC	CC	TT	TT	CA	AA	5.5
03-139	AG	TT	CA	GG	CA	GG	AG	GT	CC	TG	GG	TT	CA	TC	AG	TG	CC	CG	CC	TA	AA	AG	3.66667
03-144	AG	TC	CA	GA	CA	GG	AG	GT	CC	TG	GA	TT	CC	TT	AA	TT	CG	CC	TC	TA	CA	AG	3.33333
03-147	AG	TC	CA	GA	CA	GG	AG	GT	CC	TG	GA	TT	CC	TT	AA	TT	CC	CG	CC	TA	AA	AG	2.33333
03-152	AG	CC	CC	GA	AA	AA	GG	TT	CT	TT	GG	TT	CC	TT	AA	TT	CC	CG	CC	TA	AA	AG	7
Table S2. (continued) Marker genotypes for narrowing down the intervals of QTLs F03.4, H16.1, H16.2 and F03.2 for apple flesh firmness retainability using a hybrid population (n = 409) of ‘Zisai Pearl' × 'Red Fuji'.
03-183	AG	TC	CA	GA	CA	GG	AG	GT	CC	TG	GA	TA	AA	CC	AG	TG	CC	GG	CC	TA	AA	AG	4.5
04-002	AG	TT	CA	GG	CA	GA	AG	GT	CC	TG	GA	TT	CA	TC	AG	TG	CC	GG	CC	TA	AA	AG	1
04-006	AG	TT	CA	GG	CA	GA	AG	GT	CC	TG	GA	TT	CA	TC	AG	TG	CC	GG	CC	TA	AA	AG	1.5
04-007	AG	TC	CA	GA	CA	GG	AG	GT	CC	TG	GG	TA	CA	TC	AA	TT	CC	GG	CC	TA	AA	AG	3.33333
04-008	AG	TT	CA	GG	CA	GA	AG	GT	CC	TG	GA	TT	CA	TC	AG	TG	CC	GG	CC	TA	AA	AG	4.33333
04-013	AG	TC	CA	GA	CA	GG	AG	GT	CC	TG	GA	TT	CC	TT	AA	TT	CG	CC	TC	TA	CA	AG	1
04-018	AG	TT	CA	GG	CA	GA	AG	GT	CC	TG	GA	TT	CA	TC	AG	TG	CC	GG	CC	TA	AA	AG	4
04-050	GG	TC	CC	GG	AA	AA	GG	TT	CT	TT	GG	TA	AA	CC	AG	TG	CG	CC	CC	AA	CC	GG	2
04-056	AG	TC	CA	GA	CA	GG	AG	GT	CC	TG	GA	TA	CA	TC	AA	TT	CG	CC	TC	TA	CA	AG	3
04-058	GG	TC	CC	GG	AA	GA	GG	TT	CT	TT	GG	TT	CA	TC	AG	TG	CG	CC	CC	AA	CC	GG	3.66667
04-068	GG	TC	CC	GG	AA	AA	GG	TT	CT	TT	GG	TT	CA	TC	AG	TG	CC	CG	CC	TA	AA	AG	4
04-069	GG	CC	CC	GA	AA	GA	GG	TT	CT	TT	GG	TT	CA	TC	AG	TG	CC	GG	CC	TA	AA	AG	6
04-073	GG	CC	CC	GG	AA	AA	GG	TT	CT	TT	GG	TA	AA	CC	AG	TG	CG	CC	CC	AA	CC	GG	4
04-092	GG	CC	CC	GA	AA	GA	GG	TT	CT	TT	GG	TA	CA	TC	AA	TT	CG	CC	CC	AA	CC	GG	5
04-094	GG	TC	CC	GG	AA	AA	GG	TT	CT	TT	GG	TA	AA	CC	AG	TG	CG	CC	CC	AA	CC	GG	5
04-096	GG	TC	CC	GG	AA	AA	GG	TT	CT	TT	GG	TT	CA	TC	AG	TT	CG	CC	CC	AA	CC	GG	7
04-100	AG	TC	CA	GA	CA	GG	AG	GT	CC	TG	GA	TT	CA	TC	AG	TG	CG	CC	CC	AA	CC	GG	4
04-109	AG	TT	CA	GG	CA	AA	GG	TT	CT	TT	GG	TA	CA	TC	AA	TT	CG	CC	CC	AA	CC	GG	3.5
04-111	GG	TC	CC	GG	AA	GA	AG	GT	CC	TG	GA	TA	AA	CC	AG	TG	CC	CG	CC	TA	AA	AG	3.5
04-124	GG	CC	CC	GA	AA	GA	GG	TT	CT	TT	GG	TT	CC	TT	AA	TT	CG	CC	CC	AA	CC	GG	4.5
04-125	GG	CC	CC	GA	AA	GA	GG	TT	CT	TT	GG	TA	CA	TC	AA	TT	CC	CG	TC	TT	AA	AA	5
04-126	GG	CC	CC	GA	AA	GA	GG	TT	CT	TT	GG	TA	AA	TC	AA	TG	CG	CC	CC	AA	CC	GG	4.5
04-139	AG	TC	CA	GA	CA	GA	AG	GT	CC	TG	GA	TT	CA	TC	AG	TG	CC	CG	CC	TA	AA	AG	1
04-141	GG	TC	CC	GG	AA	AA	GG	TT	CT	TT	GG	TT	CA	TC	AG	TG	CC	CG	TC	TT	AA	AA	2
04-158	GG	CC	CC	GA	AA	GA	GG	TT	CT	TT	GG	TA	CA	TC	AA	TT	CG	CC	TC	TA	CA	AG	5
Table S2. (continued) Marker genotypes for narrowing down the intervals of QTLs F03.4, H16.1, H16.2 and F03.2 for apple flesh firmness retainability using a hybrid population (n = 409) of ‘Zisai Pearl' × 'Red Fuji'.
04-163	GG	TC	CC	GG	AA	GG	AG	GT	CC	TG	GA	TA	CA	TC	AA	TT	CG	CC	CC	AA	CC	GG	3
04-167	GG	TC	CC	GA	AA	GA	AG	GT	CT	TG	GA	TT	CA	TC	AG	TT	CG	CG	TC	TA	CA	AG	3.33333
04-169	AG	TC	CA	GA	CA	GG	AG	GT	CC	TG	GA	TA	AA	CC	AG	TG	CG	CC	CC	AA	CC	GG	4.5
04-170	AG	TC	CC	GG	CA	AA	GG	TT	CT	TT	GG	TA	CA	TC	AA	TT	CC	CC	TT	TT	CA	AA	5
04-178	GG	TC	CC	GG	AA	AA	GG	TT	CT	TT	GG	TA	CA	TC	AA	TT	CG	CC	CC	AA	CC	GG	5.5
04-187	GG	TC	CC	GG	AA	AA	GG	TT	CT	TT	GG	TT	CA	TC	AG	TG	CC	CG	CC	TA	AA	AG	6
04-189	GG	CC	CC	GA	AA	GG	AG	GT	CC	TG	GA	TA	AA	CC	AG	TG	CC	GG	CC	TA	AA	AG	5
05-002	AG	TC	CA	GA	CA	GA	AG	TT	CT	TT	GG	TT	CA	TC	AG	TG	CC	GG	CC	TA	AA	AG	4
05-009	GG	TC	CC	GG	AA	AA	GG	TT	CT	TT	GG	TT	CA	TC	AG	TG	CG	CC	CC	AA	CC	GG	6.5
05-013	AG	TC	CA	GA	CA	GG	AG	GT	CC	TG	GA	TA	CA	TC	AA	TT	CG	CC	TC	TA	CA	AG	4.5
05-027	GG	TC	CC	GG	AA	AA	GG	TT	CT	TT	GG	TA	AA	CC	AG	TG	CC	CG	CC	TA	AA	AG	5
05-031	GG	TC	CC	GG	AA	AA	GG	TT	CT	TT	GG	TT	CC	TT	AA	TT	CG	CC	TC	TA	CA	AG	2
05-042	GG	TC	CC	GG	CA	GA	AG	GT	CC	TG	GA	TA	CA	TC	AA	TT	CG	CC	TC	TA	CA	AG	3
05-052	AG	TC	CA	GA	CA	GG	AG	GT	CC	TG	GA	TT	CA	TC	AG	TG	CC	CG	CC	TA	AA	AG	4
05-057	GG	CC	CC	GA	CA	GG	AG	GT	CC	TG	GA	TA	CA	TC	AA	TT	CG	CC	TC	TA	CA	AG	5
05-065	AG	TC	CA	GA	CA	GG	AG	GT	CC	TG	GA	TT	CC	TT	AA	TT	CC	GG	CC	TA	AA	AG	1.5
05-069	AG	TT	CA	GG	CA	GA	AG	GT	CC	TG	GA	TA	AA	CC	AG	TG	CG	CC	CC	AA	CC	GG	4.66667
05-070	AG	TT	CA	GG	CA	GG	AG	GT	CC	TG	GA	TT	CA	TC	AG	TG	CC	GG	CC	TA	AA	AG	7
05-071	GG	TC	CC	GG	AA	AA	GG	TT	CT	TT	GG	TA	CA	TC	AA	TT	CC	CG	CC	TA	AA	AG	8
05-077	GG	CC	CC	GA	AA	GA	GG	TT	CT	TT	GG	TT	CA	TC	AG	TG	CC	CG	CC	TA	AA	AG	7
05-079	GG	CC	CC	GA	AA	GA	GG	TT	CT	TT	GG	TT	CA	TC	AG	TG	CC	GG	CC	TA	AA	AG	5.5
05-085	GG	CC	CC	GA	AA	GG	AG	GT	CC	TG	GA	TT	CC	TT	AA	TT	CC	CG	TC	TT	AA	AA	4
05-089	GG	CC	CC	GA	AA	AA	GG	TT	CT	TT	GG	TT	CC	TC	AA	TT	CG	CC	TC	TA	CA	AG	3
05-095	AG	TT	CC	GG	CA	GA	AG	GT	CC	TT	GG	TT	CA	TC	AG	TG	CC	CC	TC	TA	CC	AG	3.66667
05-100	GG	TC	CC	GG	AA	AA	GG	TT	CT	TT	GG	TT	CC	TT	AA	TT	CC	CG	TC	TT	AA	AA	3.33333
Table S2. (continued) Marker genotypes for narrowing down the intervals of QTLs F03.4, H16.1, H16.2 and F03.2 for apple flesh firmness retainability using a hybrid population (n = 409) of ‘Zisai Pearl' × 'Red Fuji'.
05-105	AG	TC	CA	GG	CA	GA	AG	GT	CC	TG	GA	TT	CA	TC	AG	TG	CC	GG	CC	TA	AA	AG	3.66667
05-112	AG	TC	CA	GA	CA	GG	AG	GT	CC	TG	GA	TA	AA	CC	AG	TG	CG	CC	TC	TA	CA	AG	2
05-131	AG	TC	CA	GA	CA	GA	GG	TT	CT	TT	GG	TA	CA	TC	AA	TT	CG	CC	TC	TA	CA	AG	2
05-151	GG	CC	CC	GA	AA	GA	GG	TT	CT	TT	GG	TT	CC	TT	AA	TT	CC	CG	TC	TT	AA	AA	5.5
05-159	GG	CC	CC	GA	AA	GA	GG	TT	CT	TT	GG	TT	CA	TC	AG	TG	CG	CC	CC	AA	CC	GG	5
05-163	GG	CC	CC	GA	AA	GG	AG	GT	CC	TG	GA	TT	CA	TC	AG	TG	CC	GG	CC	TA	AA	AG	1
05-169	GG	CC	CC	GA	AA	GA	GG	TT	CT	TT	GG	TA	AA	CC	AG	TG	CG	CC	CC	AA	CC	GG	3.5
05-180	GG	CC	CC	GA	AA	GA	GG	TT	CT	TT	GG	TA	AA	TC	AG	TG	CG	CC	CC	AA	CC	GG	5.33333
05-184	AG	TC	CA	GA	CA	GG	AG	GT	CC	TG	GA	TA	CA	TC	AA	TT	CG	CC	TC	TA	CA	AG	3
05-193	GG	TC	CC	GG	AA	AA	GG	TT	CT	TT	GG	TT	CA	TC	AG	TG	CC	CG	CC	TA	AA	AG	6
05-198	GG	CC	CC	GA	AA	GA	GG	TT	CT	TT	GG	TA	CA	TC	AA	TT	CG	CC	TC	TA	CA	AG	4
06-001	GG	CC	CC	GA	AA	GG	AG	GT	CC	TG	GA	TT	CC	TT	AA	TT	CC	CG	TC	TT	AA	AA	2.33333
06-014	AA	TC	CC	GG	CC	GG	AA	GG	CC	TT	GG	TA	CA	TC	AA	TT	CC	CC	TT	TT	CA	AA	4.5
06-020	GG	TC	CC	GG	AA	AA	GG	TT	CT	TT	GG	TT	CC	TT	AA	TT	CG	CC	CC	AA	CC	GG	3.33333
06-021	GG	CC	CC	GA	AA	GA	GG	TT	CT	TT	GG	TA	AA	CC	AG	TG	CC	GG	CC	TA	AA	AG	4
06-032	GG	CC	CC	GA	AA	GA	GG	TT	CT	TT	GG	TA	CA	TC	AA	TT	CG	CC	CC	AA	CC	GG	6
06-036	GG	CC	CC	GA	AA	GA	GG	TT	CT	TT	GG	TT	CA	TC	AG	TG	CC	CG	CC	TA	AA	AG	4.66667
06-037	GG	CC	CC	GA	AA	GA	GG	TT	CT	TT	GG	TT	CC	TT	AA	TT	CC	CG	TC	TT	AA	AA	3
06-041	AG	TC	CA	GA	CA	GA	GG	TT	CT	TT	GG	TT	CC	TT	AA	TT	CG	CC	TC	TA	CA	AG	1.66667
06-043	AG	TT	CC	GG	AA	AA	GG	TT	CT	TT	GG	TA	AA	CC	AG	TG	CG	CC	CC	AA	CC	GG	1.5
06-046	AG	TC	CA	GA	CA	GG	AG	GT	CC	TG	GA	TA	AA	CC	AG	TG	CC	CG	CC	TA	AA	AG	3
06-056	GG	CC	CC	GA	AA	GA	GG	TT	CT	TT	GG	TT	CA	TC	AG	TG	CC	CG	CC	TA	AA	AG	6
06-070	GG	TC	CC	GG	AA	AA	GG	TT	CT	TT	GG	TT	CA	TC	AG	TT	CC	CG	TC	TT	AA	AA	3.33333
06-076	GG	CC	CC	GA	AA	GA	GG	TT	CT	TT	GG	TA	AA	CC	AG	TG	CG	CC	CC	AA	CC	GG	7
06-084	GG	CC	CC	GA	AA	GA	GG	TT	CT	TT	GG	TT	CA	TC	AG	TG	CC	CG	CC	TA	AA	AG	5.5
06-087	AG	TC	CA	GA	CA	GA	GG	TT	CT	TT	GG	TA	AA	CC	AG	TG	CG	CC	CC	AA	CC	GG	2
06-093	AG	TC	CA	GA	CA	GG	AG	GT	CC	TG	GA	TT	CA	TC	AG	TG	CC	CG	CC	TA	AA	AG	6
06-119	AG	TC	CA	GA	CA	GA	AG	GT	CC	TG	GA	TA	AA	CC	AG	TG	CC	GG	CC	TA	AA	AG	4
Table S2. (continued) Marker genotypes for narrowing down the intervals of QTLs F03.4, H16.1, H16.2 and F03.2 for apple flesh firmness retainability using a hybrid population (n = 409) of ‘Zisai Pearl' × 'Red Fuji'.
06-140	AG	TC	CA	GA	CA	GA	AG	TT	CT	TT	GG	TT	CC	TT	AA	TT	CC	CG	TC	TT	AA	AA	3.66667
06-157	GG	TC	CC	GG	AA	AA	GG	TT	CT	TT	GG	TA	AA	CC	AG	TG	CC	GG	CC	TA	AA	AG	5.5
06-163	GG	TC	CC	GG	AA	AA	GG	TT	CT	TT	GG	TT	CC	TT	AA	TT	CC	CG	TC	TT	AA	AA	1.66667
06-168	AG	TC	CA	GA	CA	GG	AG	GT	CC	TG	GA	TT	CA	TC	AG	TG	CC	CG	TC	TT	AA	AA	1.66667
06-178	GG	CC	CC	GA	AA	AA	GG	TT	CT	TT	GG	TT	CC	TT	AA	TT	CC	CG	TC	TT	AA	AA	1
06-196	GG	TC	CC	GG	AA	AA	GG	TT	CT	TT	GG	TA	CA	TC	AA	TT	CC	CG	TC	TT	AA	AA	4.5
06-197	GG	TC	CC	GG	AA	AA	GG	TT	CT	TT	GG	TT	CA	TC	AG	TG	CC	GG	CC	TA	AA	AG	3
07-003	GG	CC	CC	GA	AA	GA	GG	TT	CT	TT	GG	TT	CC	TT	AA	TT	CC	CG	TC	TT	AA	AA	3
07-006	GG	CC	CC	GA	AA	GA	GG	TT	CT	TT	GG	TT	CA	TC	AG	TG	CC	GG	CC	TA	AA	AG	5.33333
07-008	GG	CC	CC	GA	AA	GA	GG	TT	CT	TT	GG	TT	CA	TC	AG	TG	CC	CG	CC	TA	AA	AG	5
07-011	GG	TC	CC	GG	AA	AA	GG	TT	CT	TT	GG	TT	CC	TT	AA	TT	CC	CG	TC	TT	AA	AA	8
07-013	AG	TT	CA	GG	CA	GA	GG	TT	CT	TT	GG	TA	CA	TC	AA	TT	CG	CC	TC	TA	CA	AG	4
07-015	AG	CC	CC	GA	AA	GA	GG	TT	CT	TT	GG	TT	CC	TT	AA	TT	CC	CG	TC	TT	AA	AA	4.66667
07-027	GG	CC	CC	GA	AA	GA	GG	TT	CT	TT	GG	TA	CA	TC	AA	TT	CG	CC	TC	TA	CA	AG	4.5
07-031	GG	CC	CC	GA	AA	GA	GG	TT	CT	TT	GG	TT	CC	TT	AA	TT	CC	CG	CC	TA	AA	AG	1.66667
07-035	GG	CC	CC	GA	AA	GA	GG	TT	CT	TT	GG	TT	CA	TC	AG	TG	CC	GG	CC	TA	AA	AG	2
07-036	GG	CC	CC	GA	AA	GA	GG	TT	CT	TT	GG	TA	CA	TC	AA	TT	CG	CC	CC	AA	CC	GG	5.5
07-038	GG	CC	CC	GA	AA	GA	GG	TT	CT	TT	GG	TT	CC	TT	AA	TT	CG	CC	TC	TA	CA	AG	4
07-045	AG	CC	CC	GA	AA	GA	GG	TT	CT	TT	GG	TT	CC	TT	AA	TT	CC	CG	TC	TT	AA	AA	4.5
07-053	GG	CC	CC	GA	AA	GA	GG	TT	CT	TT	GG	TA	CA	TC	AA	TT	CG	CC	TC	TA	CA	AG	4.5
07-063	GG	TC	CC	GG	AA	AA	GG	TT	CT	TT	GG	TA	AA	CC	AG	TG	CG	CC	TC	TA	CA	AG	8
07-067	GG	TC	CC	GG	AA	AA	GG	TT	CT	TT	GG	TA	CA	TC	AA	TT	CC	CG	TC	TT	AA	AA	5
07-077	AG	TT	CA	GG	CA	GA	AG	GT	CC	TG	GA	TA	CA	TC	AA	TT	CG	CC	CC	AA	CC	GG	8
07-078	AG	CC	CC	GA	AA	GA	GG	TT	CT	TT	GG	TA	CA	TC	AA	TT	CG	CC	TC	TA	CA	AG	4
07-087	AG	TC	CA	GA	CA	GG	AG	GT	CC	TG	GA	TA	CA	TC	AA	TT	CC	CG	TC	TT	AA	AA	4
07-092	GG	CC	CC	GA	AA	GA	GG	TT	CT	TT	GG	TA	CA	TC	AA	TT	CC	CG	TC	TT	AA	AA	4.5
Table S2. (continued) Marker genotypes for narrowing down the intervals of QTLs F03.4, H16.1, H16.2 and F03.2 for apple flesh firmness retainability using a hybrid population (n = 409) of ‘Zisai Pearl' × 'Red Fuji'.
07-094	GG	TC	CC	GG	AA	AA	GG	TT	CT	TT	GG	TT	CA	TC	AG	TG	CC	CG	CC	TA	AA	AG	4.33333
07-095	GG	CC	CC	GA	AA	GA	GG	TT	CT	TT	GG	TT	CC	TT	AA	TT	CC	CG	TC	TT	AA	AA	3.33333
07-096	AG	TC	CA	GA	CA	GG	AG	GT	CC	TG	GA	TA	CA	TC	AA	TT	CG	CC	TC	TA	CA	AG	4
07-102	AG	TC	CA	GA	CA	GA	GG	TT	CT	TT	GG	TT	CC	TT	AA	TT	CC	CG	TC	TT	AA	AA	3.5
07-107	GG	TC	CC	GG	AA	AA	GG	TT	CT	TT	GG	TT	CA	TC	AG	TG	CG	CC	CC	AA	CC	GG	3.5
07-115	AG	TC	CA	GA	CA	GG	AG	GT	CC	TG	GA	TT	CC	TT	AA	TT	CC	CG	TC	TT	AA	AA	6
07-123	GG	CC	CC	GA	AA	GA	GG	TT	CT	TT	GG	TA	CA	TC	AA	TT	CG	CC	TC	TA	CA	AG	6
07-125	GG	TC	CC	GG	AA	AA	GG	TT	CT	TT	GG	TA	AA	CC	AG	TG	CG	CC	TC	TA	CA	AG	3.66667
07-128	AG	TC	CA	GA	CA	GG	AG	GT	CC	TG	GA	TA	CA	TC	AA	TT	CG	CC	TC	TA	CA	AG	2.66667
07-130	AG	TC	CA	GA	CA	GG	AG	GT	CC	TG	GA	TA	CA	TC	AA	TT	CC	GG	CC	TA	AA	AG	3.66667
07-133	AG	TT	CA	GG	CA	GA	AG	GT	CC	TG	GA	TA	CA	TC	AA	TT	CC	CG	TC	TT	AA	AA	4.66667
07-135	GG	TC	CC	GG	AA	AA	GG	TT	CT	TT	GG	TA	CA	TC	AA	TT	CC	CG	TC	TT	AA	AA	1
07-136	GG	CC	CC	GA	AA	GA	GG	TT	CT	TT	GG	TT	CC	TT	AA	TT	CC	CG	TC	TT	AA	AA	1
07-137	GG	CC	CC	GA	AA	GA	GG	TT	CT	TT	GG	TA	AA	CC	AG	TG	CG	CC	CC	AA	CC	GG	3.5
07-145	GG	CC	CC	GA	AA	GG	AG	GT	CC	TG	GA	TA	CA	TC	AA	TT	CG	CC	TC	TA	CA	AG	7
07-153	AG	TT	CA	GG	CA	GA	AG	GT	CC	TG	GA	TA	CA	TC	AA	TT	CC	CG	TC	TT	AA	AA	6
07-156	GG	TC	CC	GG	AA	AA	GG	TT	CT	TT	GG	TT	CA	TC	AG	TG	CC	GG	CC	TA	AA	AG	4
07-161	AG	TC	CA	GA	CA	GG	AG	GT	CC	TG	GA	TT	CC	TT	AA	TT	CG	CC	TC	TA	CA	AG	3
07-168	GG	CC	CC	GG	AA	AA	GG	TT	CT	TT	GG	TT	CC	TT	AA	TT	CC	CG	TC	TT	AA	AA	7
07-172	GG	CC	CC	GA	AA	GA	GG	TT	CT	TT	GG	TT	CA	TC	AG	TG	CC	CG	CC	TA	AA	AG	5
07-174	GG	CC	CC	GA	AA	GA	GG	TT	CT	TT	GG	TT	CC	TT	AA	TT	CG	CC	TC	TA	CA	AG	2.5
07-182	AG	TC	CA	GA	CA	GG	AG	GT	CC	TG	GA	TT	CA	TC	AG	TG	CC	CG	TC	TT	AA	AA	4
07-186	GG	CC	CC	GA	AA	GA	GG	TT	CT	TT	GG	TA	CA	TC	AA	TT	CG	CC	TC	TA	CA	AG	3.66667
07-187	GG	CC	CC	GA	AA	GA	GG	TT	CT	TT	GG	TA	CA	TC	AA	TT	CC	CG	TC	TT	AA	AA	4
07-190	GG	CC	CC	GA	AA	GA	GG	TT	CT	TT	GG	TT	CC	TT	AA	TT	CC	CG	TC	TT	AA	AA	2.5
07-193	AG	TC	CA	GA	CA	GA	AG	TT	CT	TT	GG	TA	CA	TC	AA	TT	CC	CG	TC	TT	AA	AA	4
07-195	AG	CC	CC	GA	AA	GA	GG	TT	CT	TT	GG	TT	CA	TC	AG	TG	CC	CG	CC	TA	AA	AG	3
07-203	AG	TC	CA	GA	CA	GG	AG	GT	CC	TG	GA	TT	CA	TC	AG	TG	CG	CC	CC	AA	CC	GG	2.5
08-005	GG	CC	CC	GA	AA	GA	GG	TT	CT	TT	GG	TA	CA	TC	AA	TT	CC	CG	TC	TT	AA	AA	2.5
Table S2. (continued) Marker genotypes for narrowing down the intervals of QTLs F03.4, H16.1, H16.2 and F03.2 for apple flesh firmness retainability using a hybrid population (n = 409) of ‘Zisai Pearl' × 'Red Fuji'.
08-017	AG	TC	CA	GA	CA	GG	AG	GT	CC	TG	GA	TA	CA	CC	AA	TT	CG	CC	TC	TA	CA	AG	1
08-019	AG	TC	CA	GA	CA	GG	AG	GT	CC	TG	GA	TA	AA	CC	AG	TG	CG	CC	CC	AA	CC	GG	6
08-021	AG	TT	CA	GG	CA	GA	AG	GT	CC	TG	GA	TA	CA	TC	AA	TT	CC	CG	TC	TT	AA	AA	8
08-026	GG	TC	CC	GG	AA	AA	GG	TT	CT	TT	GG	TT	CC	TT	AA	TT	CC	CG	TC	TT	AA	AA	7
08-034	GG	TC	CC	GG	AA	AA	GG	TT	CT	TT	GG	TA	CA	TC	AA	TT	CG	CC	TC	TA	CA	AG	5.33333
08-037	GG	TC	CC	GG	AA	AA	GG	TT	CT	TT	GG	TT	CA	TC	AG	TG	CC	CG	CC	TA	AA	AG	4.66667
08-044	AG	TC	CC	GG	CA	GA	AG	GT	CC	TT	GG	TA	AA	CC	AG	TG	CG	CC	TC	TA	CA	AG	3
08-060	GG	CC	CC	GA	AA	GA	GG	TT	CT	TT	GG	TA	AA	CC	AG	TG	CG	CC	CC	AA	CC	GG	4.5
08-066	GG	CC	CC	GA	AA	GA	GG	TT	CT	TT	GG	TA	AA	CC	AG	TG	CG	CC	CC	AA	CC	GG	5
08-071	AG	TT	CC	GG	AA	AA	GG	TT	CT	TT	GG	TT	CC	TT	AA	TT	CC	GG	CC	TA	AA	AG	5
08-072	AG	TC	CA	GA	CA	GA	GG	TT	CT	TT	GG	TT	CC	TT	AA	TT	CC	CG	TC	TT	AA	AA	4
08-075	AG	TC	CA	GA	CA	GG	AG	GT	CC	TG	GA	TA	AA	CC	AG	TG	CG	CC	CC	AA	CC	GG	8
08-090	GG	CC	CC	GA	AA	GA	GG	TT	CT	TT	GG	TA	AA	CC	AG	TG	CC	GG	CC	TA	AA	AG	6
08-091	AG	TT	CA	GG	CA	GA	AG	GT	CC	TG	GA	TA	CA	TC	AA	TT	CC	CG	CC	TA	AA	AG	5
08-102	AG	TC	CA	GA	CA	GG	AG	GT	CC	TG	GA	TA	AA	CC	AG	TG	CC	CG	TC	TT	AA	AA	6.5
08-104	GG	TC	CC	GG	AA	AA	GG	TT	CT	TT	GG	TA	CA	TC	AA	TT	CG	CC	TC	TA	CA	AG	4
08-122	GG	CC	CC	GA	AA	GA	GG	TT	CT	TT	GG	TT	CC	TT	AA	TT	CC	CG	TC	TT	AA	AA	4.33333
08-140	AG	TT	CA	GG	CA	GG	AG	GT	CC	TG	GA	TA	AA	CC	AG	TG	CG	CC	CC	AA	CC	GG	8
08-143	AG	TT	CA	GG	CA	GA	AG	GT	CC	TG	GA	TA	CA	TC	AA	TT	CG	CC	TC	TA	CA	AG	1
08-145	GG	TC	CC	GG	AA	AA	GG	TT	CT	TT	GG	TA	CA	TC	AA	TT	CG	CC	TC	TA	CA	AG	4.5
08-155	GG	CC	CC	GA	AA	GA	GG	TT	CT	TT	GG	TA	CA	TC	AA	TT	CG	CC	TC	TA	CA	AG	3.33333
08-175	AG	TC	CA	GA	CA	GG	AG	GT	CC	TG	GA	TA	CA	TC	AA	TT	CC	CG	TC	TT	AA	AA	8
08-186	GG	CC	CC	GA	AA	GA	GG	TT	CT	TT	GG	TA	AA	CC	AG	TG	CG	CC	CC	AA	CC	GG	5
08-188	AG	TC	CA	GA	CA	GG	AG	GT	CC	TG	GA	TT	CC	TT	AA	TT	CG	CC	TC	TA	CA	AG	5
08-196	GG	TC	CC	GG	AA	AA	GG	TT	CT	TT	GG	TA	AA	CC	AG	TG	CG	CC	CC	AA	CC	GG	4.5
08-198	GG	CC	CC	GA	AA	GA	GG	TT	CT	TT	GG	TT	CA	TC	AG	TG	CG	CC	CC	AA	CC	GG	5
Table S2. (continued) Marker genotypes for narrowing down the intervals of QTLs F03.4, H16.1, H16.2 and F03.2 for apple flesh firmness retainability using a hybrid population (n = 409) of ‘Zisai Pearl' × 'Red Fuji'.
09-006	GG	TC	CC	GG	AA	AA	GG	TT	CT	TT	GG	TA	CA	TC	AA	TT	CC	CG	TC	TT	AA	AA	3
09-016	GG	CC	CC	GA	AA	GG	AG	GT	CC	TG	GA	TA	AA	CC	AG	TG	CG	CC	CC	AA	CC	GG	6
09-026	GG	CC	CC	GA	AA	GG	AG	GT	CC	TG	GA	TA	CA	TC	AA	TT	CG	CC	TC	TA	CA	AG	6
09-033	GG	CC	CC	GA	AA	GA	GG	TT	CT	TT	GG	TA	CA	TC	AA	TT	CG	CC	TC	TA	CA	AG	4.5
09-037	AG	TC	CA	GA	CA	GG	AG	GT	CC	TG	GA	TT	CA	TC	AG	TG	CG	CC	CC	AA	CC	GG	4
09-041	AG	TC	CA	GA	CA	GG	AG	GT	CC	TG	GA	TT	CA	TC	AG	TG	CC	CG	CC	TA	AA	AG	4.33333
09-051	AG	TT	CA	GG	CA	GG	AG	GT	CC	TG	GA	TA	AA	CC	AG	TG	CC	CG	CC	TA	AA	AG	2.5
09-066	GG	CC	CC	GA	AA	GA	GG	TT	CT	TT	GG	TT	CC	TT	AA	TT	CC	CG	TC	TT	AA	AA	3
09-071	GG	CC	CC	GA	AA	GA	GG	TT	CT	TT	GG	TT	CC	TT	AA	TT	CC	CG	TC	TT	AA	AA	4.5
09-079	AG	TC	CA	GA	CA	GG	AG	GT	CC	TG	GA	TA	CA	TC	AA	TT	CC	CG	TC	TT	AA	AA	2.66667
09-082	GG	TC	CC	GG	AA	GA	GG	TT	CT	TT	GG	TA	AA	CC	AG	TG	CC	GG	CC	TA	AA	AG	4
09-095	AG	TC	CA	GA	CA	GG	AG	GT	CC	TG	GA	TA	CA	TC	AA	TT	CG	CC	CC	AA	CC	GG	5
09-120	GG	CC	CC	GA	AA	GA	GG	TT	CT	TT	GG	TA	CA	TC	AA	TT	CG	CC	TC	TA	CA	AG	1
09-149	GG	CC	CC	GA	AA	GA	GG	TT	CT	TT	GG	TA	CA	TC	AA	TT	CG	CC	TC	TA	CA	AG	6.5
09-152	AG	TT	CA	GG	CA	GG	AG	GT	CC	TG	GA	TT	CC	TT	AA	TT	CC	CG	TC	TT	AA	AA	3.5
09-164	AG	TC	CA	GA	CA	GG	AG	GT	CC	TG	GA	TA	AA	CC	AG	TG	CG	CC	CC	AA	CC	GG	5
09-170	AG	TC	CA	GA	AA	GA	GG	TT	CT	TT	GG	TA	CA	TC	AA	TT	CG	CC	TC	TA	CA	AG	5.5
09-180	GG	TC	CC	GG	AA	AA	GG	TT	CT	TT	GG	TT	CC	TT	AA	TT	CC	CG	CC	TA	AA	AG	4.5
09-190	GG	CC	CC	GA	AA	GA	GG	TT	CT	TT	GG	TT	CA	TC	AG	TG	CC	CG	TC	TT	AA	AA	7
09-194	GG	CC	CC	GA	AA	GA	GG	TT	CT	TT	GG	TT	CC	TT	AA	TT	CC	CG	TC	TT	AA	AA	8
10-007	AG	TC	CA	GA	CA	GG	AG	GT	CC	TG	GA	TT	CC	TT	AA	TT	CC	CG	TC	TT	AA	AA	3.66667
10-010	AG	TT	CA	GG	CA	GA	GG	TT	CT	TT	GG	TA	AA	CC	AG	TG	CC	GG	CC	TA	AA	AG	6
10-012	AG	TT	CA	GG	CA	GA	AG	GT	CC	TG	GA	TA	AA	CC	AG	TG	CC	CG	TC	TT	AA	AA	4.5
10-026	GG	CC	CC	GA	AA	GA	GG	TT	CT	TT	GG	TA	CA	TC	AA	TT	CG	CC	TC	TA	CA	AG	5
10-034	GG	CC	CC	GA	AA	GA	GG	TT	CT	TT	GG	TA	CA	TC	AA	TT	CG	CC	TC	TA	CA	AG	6.33333
10-049	GG	CC	CC	GA	AA	GA	GG	TT	CT	TT	GG	TA	CA	CC	AG	TT	CC	CG	TC	TT	AA	AA	6
10-054	GG	CC	CC	GA	AA	GA	GG	TT	CT	TT	GG	TA	AA	CC	AG	TG	CC	CG	TC	TT	AA	AA	5
10-059	AG	TC	CA	GA	CA	GG	AG	GT	CC	TG	GA	TT	CA	TC	AG	TG	CC	GG	CC	TA	AA	AG	7
Table S2. (continued) Marker genotypes for narrowing down the intervals of QTLs F03.4, H16.1, H16.2 and F03.2 for apple flesh firmness retainability using a hybrid population (n = 409) of ‘Zisai Pearl' × 'Red Fuji'.
10-060	AG	TT	CA	GG	CA	GA	AG	GT	CC	TG	GA	TA	AA	CC	AG	TG	CG	CC	CC	AA	CC	GG	4.5
10-067	AG	TC	CC	GA	AA	GA	GG	TT	CT	TT	GG	TT	CC	TT	AA	TT	CC	CG	TC	TT	AA	AA	8
10-078	GG	TC	CC	GG	AA	AA	GG	TT	CT	TT	GG	TT	CA	TC	AG	TG	CC	CG	CC	TA	AA	AG	3.5
10-091	GG	CC	CC	GA	AA	GA	GG	TT	CT	TT	GG	TA	AA	CC	AG	TG	CG	CC	CC	AA	CC	GG	5.5
10-105	GG	CC	CC	GA	AA	GA	GG	TT	CT	TT	GG	TT	CC	TT	AA	TT	CG	CC	TC	TA	CA	AG	1.5
10-121	GG	CC	CC	GA	AA	AA	GG	TT	CT	TT	GG	TT	CA	TC	AG	TG	CC	CG	TC	TA	CA	AG	6.5
10-122	AG	TC	CA	GA	CA	GG	AG	GT	CC	TG	GG	TT	CC	TT	AA	TT	CC	CG	TC	TT	AA	AA	0
10-129	AG	CC	CC	GA	AA	AA	GG	TT	CT	TT	GG	TT	CA	TC	AG	TG	CC	GG	CC	TA	AA	AG	5.5
10-142	GG	TC	CC	GG	AA	AA	GG	TT	CT	TT	GA	TT	CC	TT	AA	TT	CC	CG	TC	TT	AA	AA	8
10-143	GG	CC	CC	GA	AA	GA	GG	TT	CT	TT	GG	TT	CC	TT	AA	TT	CC	CG	TC	TT	AA	AA	3
10-145	GG	TC	CC	GG	AA	GA	AG	GT	CC	TG	GA	TA	AA	CC	AG	TG	CG	CC	CC	AA	CC	GG	5
10-171	AG	TT	CA	GG	CA	GA	AG	GT	CC	TG	GA	TA	CA	TC	AG	TG	CG	CC	TC	TA	CA	AG	3
10-182	AG	TC	CA	GA	CA	GG	AG	GT	CC	TG	GA	TT	CA	TC	AG	TG	CC	GG	CC	TA	AA	AG	4
10-195	GG	TC	CC	GG	AA	AA	GG	TT	CT	TT	GG	TA	AA	CC	AG	TG	CC	CG	TC	TT	AA	AA	5.5
10-204	AG	TC	CA	GA	CA	GG	AG	GT	CC	TG	GA	TA	CA	TC	AA	TT	CC	GG	CC	TA	AA	AG	2.5
10-205	AG	TC	CA	GA	CA	GG	AG	GT	CC	TG	GG	TA	AA	CC	AG	TG	CC	GG	CC	TA	AA	AG	4
11-002	GG	CC	CC	GA	AA	GA	GG	TT	CT	TT	GG	TA	AA	CC	AG	TG	CG	CC	CC	AA	CC	GG	6.66667
11-009	GG	TC	CC	GG	AA	AA	GG	TT	CT	TT	GG	TA	CA	TC	AA	TT	CG	CC	TC	TA	CA	AG	1.5
11-011	GG	CC	CC	GA	AA	AA	GG	TT	CT	TT	GG	TT	CC	TT	AA	TT	CG	CC	TC	TA	CA	AG	3
11-025	GG	CC	CC	GA	AA	GA	GG	TT	CT	TT	GG	TA	AA	CC	AG	TG	CG	CC	TC	TA	CA	AG	2
11-029	GG	CC	CC	GA	AA	GA	GG	TT	CT	TT	GG	TT	CA	TC	AG	TG	CC	CG	CC	TA	AA	AG	4
11-036	AG	TT	CA	GG	CA	GA	GG	TT	CT	TT	GG	TA	AA	CC	AG	TG	CG	CC	CC	AA	CC	GG	3.5
11-055	AG	TC	CA	GA	CA	GG	AG	GT	CC	TG	GA	TT	CA	TC	AG	TG	CC	CG	CC	TA	AA	AG	4
11-056	GG	CC	CC	GA	AA	AA	GG	TT	CT	TT	GG	TT	CC	TT	AA	TT	CC	CG	TC	TT	AA	AA	8
11-078	GG	CC	CC	GA	AA	GA	GG	TT	CT	TT	GG	TA	AA	CC	AG	TG	CC	GG	CC	TA	AA	AG	6
11-079	GG	CC	CC	GA	AA	GA	GG	TT	CT	TT	GG	TT	CC	TT	AA	TT	CC	CG	CC	TA	AA	AG	3
Table S2. (continued) Marker genotypes for narrowing down the intervals of QTLs F03.4, H16.1, H16.2 and F03.2 for apple flesh firmness retainability using a hybrid population (n = 409) of ‘Zisai Pearl' × 'Red Fuji'.
11-103	GG	CC	CC	GA	AA	GA	GG	TT	CT	TT	GG	TT	CC	TT	AA	TT	CG	CC	TC	TA	CA	AG	5.5
11-113	GG	CC	CC	GA	AA	GA	GG	TT	CT	TT	GG	TA	CA	TC	AA	TT	CC	CG	TC	TT	AA	AA	7
11-131	GG	CC	CC	GA	AA	GA	GG	TT	CT	TT	GG	TT	CC	TT	AA	TT	CG	CC	TC	TA	CA	AG	5
11-138	GG	CC	CC	GA	AA	GA	GG	TT	CT	TT	GG	TA	CA	TC	AA	TT	CG	CC	TC	TA	CA	AG	6.33333
11-147	GG	TC	CC	GG	AA	AA	GG	TT	CT	TT	GG	TT	CC	TC	AG	TT	CC	CG	TC	TT	AA	AA	3.33333
11-161	AG	TC	CA	GA	CA	GA	GG	TT	CT	TT	GG	TA	AA	CC	AG	TG	CG	CC	CC	AA	CC	GG	2
11-206	AG	TC	CA	GA	AA	GA	GG	TT	CT	TT	GG	TA	CA	TC	AA	TT	CG	CC	TC	TA	CA	AG	5
12-009	GG	CC	CC	GA	AA	GA	GG	TT	CT	TT	GG	TA	AA	CC	AG	TG	CG	CC	CC	AA	CC	GG	5.33333
12-035	AG	TC	CC	GG	AA	GA	GG	TT	CT	TT	GG	TT	CA	TC	AG	TG	CC	GG	CC	TA	AA	AG	5
12-037	GG	CC	CA	GA	CA	GA	AG	GT	CC	TG	GA	TT	CC	TT	AA	TT	CC	CG	TC	TT	AA	AA	4
12-054	GG	CC	CC	GA	AA	GA	GG	TT	CT	TT	GG	TA	CA	TC	AA	TT	CG	CC	TC	TA	CA	AG	5
12-068	GG	CC	CC	GA	AA	GA	GG	TT	CT	TT	GG	TA	AA	CC	AG	TG	CG	CC	CC	AA	CC	GG	3
12-098	AG	TC	CA	GA	CA	GG	AG	GT	CC	TG	GA	TA	AA	CC	AG	TG	CC	CG	TC	TT	AA	AA	5.5
12-155	GG	CC	CC	GA	AA	GA	GG	TT	CT	TT	GG	TT	CC	TT	AA	TT	CC	CG	TC	TT	AA	AG	5.5
12-169	GG	TC	CC	GG	AA	AA	GG	TT	CT	TT	GG	TT	CC	TT	AA	TT	CC	CG	TC	TT	AA	AA	8
12-197	GG	CC	CC	GA	AA	GA	GG	TT	CT	TT	GG	TA	CA	TC	AA	TT	CG	CC	CC	AA	CC	GG	6
12-200	AG	TT	CA	GG	CA	GA	AG	GT	CC	TG	GA	TA	CA	TC	AA	TT	CG	CC	TC	TA	CA	AG	4
12-202	AG	TC	CA	GA	CA	GG	AG	GT	CC	TG	GA	TT	CA	TC	AG	TG	CC	GG	CC	TA	AA	AG	5
12-209	GG	CC	CC	GA	AA	GA	GG	TT	CT	TT	GG	TT	CC	TT	AA	TT	CC	CG	CC	TA	AA	AG	2
12-211	AG	TC	CA	GA	CA	GG	AG	GT	CC	TG	GA	TA	AA	CC	AG	TG	CC	CG	CC	TA	AA	AG	6
13-025	GG	TC	CC	GG	AA	AA	GG	TT	CT	TT	GA	TT	CC	TT	AA	TT	CC	GG	CC	TA	AA	AG	5.5
13-031	GG	CC	CC	GA	AA	GA	GG	TT	CT	TT	GG	TA	AA	CC	AG	TG	CG	CC	CC	AA	CC	GG	2.5
13-032	GG	TC	CC	GG	AA	AA	GG	TT	CT	TT	GG	TA	AA	CC	AG	TG	CG	CC	CC	AA	CC	GG	5
13-043	GG	CC	CC	GA	AA	GA	GG	TT	CT	TT	GG	TA	CA	TC	AA	TT	CG	CC	TC	TA	CA	AG	3
13-054	GG	CC	CC	GA	AA	GA	GG	TT	CT	TT	GG	TT	CC	TT	AA	TT	CC	CG	TC	TT	AA	AA	5
13-061	GG	TC	CC	GA	AA	GA	GG	TT	CT	TT	GG	TT	CC	TT	AA	TT	CC	CG	CC	TA	AA	AG	5
13-084	GG	CC	CC	GA	AA	GA	GG	TT	CT	TT	GG	TA	AA	CC	AG	TG	CG	CC	CC	AA	CC	AG	8
Table S2. (continued) Marker genotypes for narrowing down the intervals of QTLs F03.4, H16.1, H16.2 and F03.2 for apple flesh firmness retainability using a hybrid population (n = 409) of ‘Zisai Pearl' × 'Red Fuji'.
13-097	AG	TC	CC	GG	AA	AA	GG	TT	CT	TT	GG	TT	CA	TC	AG	TG	CC	CG	TC	TT	AA	AA	4.5
13-114	GG	TC	CC	GG	AA	AA	GG	TT	CT	TT	GG	TA	CA	TC	AA	TT	CG	CC	TC	TA	CA	AG	5
13-118	AG	TT	CA	GG	CA	GG	AG	GT	CC	TG	GA	TA	CA	TC	AA	TT	CG	CC	TC	TA	CA	AG	3.33333
13-125	GG	CC	CC	GA	AA	AA	GG	TT	CT	TT	GG	TA	AA	CC	AG	TG	CG	CC	CC	AA	CC	GG	6
13-126	AG	TC	CA	GA	CA	GG	AG	GT	CC	TG	GA	TA	AA	CC	AG	TG	CG	CC	TC	TA	CA	AG	5
13-129	AG	TC	CA	GA	CA	GG	AG	GT	CC	TG	GA	TA	AA	CC	AG	TG	CG	CC	CC	AA	CC	GG	7
13-139	GG	CC	CC	GA	AA	GA	GG	TT	CT	TT	GG	TT	CA	TC	AG	TG	CC	GG	CC	TA	AA	AG	3
13-142	AG	TT	CA	GG	CA	GA	AG	GT	CC	TG	GA	TA	AA	CC	AG	TG	CC	GG	CC	TA	AA	AG	6
13-143	AG	TC	CA	GA	CA	GG	AG	GT	CC	TG	GA	TA	AA	CC	AG	TG	CC	GG	CC	TA	AA	AG	6.5
13-177	GG	TC	CC	GG	AA	AA	GG	TT	CT	TT	GG	TA	AA	CC	AG	TG	CG	CC	CC	AA	CC	GG	5
13-178	AG	TC	CA	GA	CA	GG	AG	GT	CC	TG	GA	TA	AA	CC	AG	TG	CG	CC	TC	TA	CA	AG	4
13-180	AG	TC	CA	GA	CA	GG	AG	GT	CC	TG	GA	TA	AA	CC	AG	TG	CG	CC	CC	AA	CC	GG	4.5
13-189	AG	CC	CC	GA	AA	AA	GG	TT	CT	TT	GG	TA	CA	TC	AA	TT	CG	CC	TC	TA	CA	AG	6.5
13-199	AG	TC	CA	GA	CA	GG	AG	GT	CC	TG	GA	TT	CC	TT	AA	TT	CC	CG	TC	TT	AA	AA	7
14-016	GG	CC	CC	GA	AA	GA	GG	TT	CT	TT	GG	TA	CA	TC	AA	TT	CG	CC	TC	TT	AA	AA	7
14-025	GG	CC	CC	GA	AA	GA	GG	TT	CT	TT	GG	TA	AA	CC	AG	TG	CG	CC	CC	AA	CC	GG	5.33333
14-077	GG	CC	CC	GA	AA	GG	AG	GT	CC	TG	GA	TA	CA	TC	AA	TT	CC	CG	TC	TT	AA	AA	3
14-079	GG	TC	CC	GA	AA	GA	AG	GT	CT	TG	GA	TA	CA	TC	AG	TG	CG	CG	TC	TA	CA	AG	3.5
14-112	AG	TC	CA	GA	CA	GG	AG	GT	CC	TG	GA	TT	CA	TC	AG	TG	CC	GG	CC	TA	AA	AG	2.66667
14-145	GG	CC	CC	GA	AA	GA	GG	TT	CT	TT	GG	TA	CA	TC	AA	TT	CC	CG	TC	TT	AA	AA	8
14-172	AG	TC	CA	GA	CA	GG	AG	GT	CC	TG	GA	TA	CA	TC	AA	TT	CG	CC	CC	AA	CC	GG	1
14-177	AG	TT	CA	GG	AA	AA	GG	TT	CT	TT	GG	TA	AA	CC	AG	TG	CG	CC	CC	AA	CC	GG	8
14-182	AG	TT	CA	GG	CA	GA	AG	GT	CC	TG	GA	TA	CA	TC	AA	TT	CG	CC	TC	TA	CA	AG	4.5
15-008	GG	CC	CC	GA	AA	GA	GG	TT	CT	TT	GG	TA	AA	CC	AG	TG	CG	CC	TC	TA	CA	AG	4.5
15-024	GG	TC	CC	GG	AA	AA	GG	TT	CT	TT	GG	TA	CA	TC	AA	TT	CG	CC	TC	TA	CA	AG	6
15-029	AG	TC	CA	GA	CA	GA	AG	GT	CC	TG	GA	TT	CC	TT	AA	TT	CC	CG	TC	TT	AA	AA	8
15-030	AG	TC	CA	GA	CA	GA	AG	GT	CC	TG	GA	TT	CC	TT	AA	TT	CC	CG	TC	TT	AA	AA	4
Table S2. (continued) Marker genotypes for narrowing down the intervals of QTLs F03.4, H16.1, H16.2 and F03.2 for apple flesh firmness retainability using a hybrid population (n = 409) of ‘Zisai Pearl' × 'Red Fuji'.
15-055	AG	TC	CA	GG	CA	GA	AG	GT	CC	TG	GA	TT	CA	TC	AG	TG	CC	CG	TC	TT	AA	AA	4.66667
15-095	GG	TC	CC	GG	AA	AA	GG	TT	CT	TT	GG	TA	AA	CC	AG	TG	CG	CC	CC	AA	CC	GG	6
15-117	AG	TT	CA	GG	CA	GA	AG	GT	CC	TG	GA	TA	AA	CC	AG	TG	CC	GG	CC	TA	AA	AG	3
15-144	AG	TC	CA	GA	CA	GG	AG	GT	CC	TG	GA	TA	CA	TC	AA	TT	CG	CC	CC	AA	CC	GG	6
15-147	GG	CC	CC	GA	AA	GA	GG	TT	CT	TT	GG	TA	AA	CC	AG	TG	CG	CC	CC	AA	CC	GG	1
15-152	GG	TT	CA	GG	CA	GA	AG	GT	CC	TG	GA	TA	AA	CC	AG	TG	CC	GG	CC	TA	AA	AG	3.5
15-169	AG	TT	CA	GG	CA	GA	AG	GT	CC	TG	GA	TT	CC	TT	AA	TT	CC	CG	TC	TT	AA	AA	0
15-175	AG	TT	CA	GG	CA	GG	AG	GT	CC	TG	GA	TA	AA	CC	AG	TG	CG	CC	CC	AA	CC	GG	5
15-189	AG	TT	CA	GG	CA	GA	AG	GT	CC	TG	GA	TT	CC	TT	AA	TT	CC	CG	TC	TT	AA	AA	2.5
15-203	GG	TC	CC	GG	AA	AA	GG	TT	CT	TT	GG	TT	CC	TC	AG	TT	CC	CG	TC	TT	AA	AA	5
15-205	GG	CC	CC	GA	AA	AA	GG	TT	CT	TT	GG	TT	CC	TT	AA	TT	CC	CG	TC	TT	AA	AA	5.33333
16-039	GG	CC	CC	GA	AA	GA	GG	TT	CT	TT	GG	TT	CC	TT	AA	TT	CG	CC	CC	AA	CC	GG	7
16-050	AG	TT	CA	GG	AA	AA	GG	TT	CT	TT	GG	TT	CC	TT	AA	TT	CG	CC	TC	TA	CA	AG	3
16-058	AG	TC	CA	GA	CA	GA	GG	TT	CT	TT	GG	TA	AA	CC	AG	TG	CG	CC	CC	AA	CC	GG	5
16-070	GG	CC	CC	GA	AA	GG	AG	GT	CC	TG	GA	TT	CC	TT	AA	TT	CC	CG	TC	TT	AA	AA	5
16-076	GG	TC	CC	GG	AA	GA	GG	TT	CT	TT	GG	TT	CC	TT	AA	TT	CC	CG	TC	TT	AA	AA	5
16-132	GG	TC	CC	GG	AA	GA	GG	TT	CT	TT	GG	TA	CA	TC	AA	TT	CC	CG	TC	TT	AA	AA	5.33333
16-140	GG	TC	CC	GG	AA	AA	GG	TT	CT	TT	GG	TA	AA	CC	AG	TG	CG	CC	TC	TA	CA	AG	7
16-155	GG	CC	CC	GA	AA	GA	GG	TT	CT	TT	GG	TT	CA	TC	AG	TG	CG	CC	CC	AA	CC	GG	5.33333
16-157	AG	TC	CC	GA	CA	GA	GG	TT	CT	TT	GA	TA	CA	TC	AG	TG	CG	CC	TC	TA	CA	AG	5
16-165	AG	TT	CA	GG	CA	GA	AG	GT	CC	TG	GA	TT	CA	TC	AG	TG	CC	GG	CC	TA	AA	AG	8
16-170	AG	TC	CA	GA	CA	GG	AG	GT	CC	TG	GA	TT	CC	TT	AA	TT	CC	GG	CC	TA	AA	AG	7
16-172	GG	CC	CC	GA	AA	GA	GG	TT	CT	TT	GG	TT	CC	TT	AA	TT	CC	CG	TC	TT	AA	AA	8
16-173	GG	CC	CC	GA	AA	GA	GG	TT	CT	TT	GG	TA	CA	TC	AA	TT	CG	CC	CC	AA	CC	GG	2
16-204	AG	TT	CA	GG	CA	GG	AG	GT	CC	TG	GA	TA	CA	TC	AA	TT	CG	CC	TC	TA	CA	AG	1
16-207	GG	CC	CC	GA	AA	GA	GG	TT	CT	TT	GG	TT	CC	TT	AA	TT	CC	CG	TC	TT	AA	AG	1
16-214	GG	CC	CC	GA	AA	GA	GG	TT	CT	TT	GG	TT	CA	TC	AG	TG	CC	GG	CC	TA	AA	AG	6
Table S2. (continued) Marker genotypes for narrowing down the intervals of QTLs F03.4, H16.1, H16.2 and F03.2 for apple flesh firmness retainability using a hybrid population (n = 409) of ‘Zisai Pearl' × 'Red Fuji'.
17-023	AG	CC	CC	GA	AA	GA	GG	TT	CT	TT	GG	TA	AA	CC	AG	TG	CG	CC	CC	AA	CC	GG	6
17-027	GG	TC	CC	GG	AA	AA	GG	TT	CT	TT	GG	TT	CC	TT	AA	TT	CC	CG	TC	TT	AA	AA	1
17-044	GG	CC	CC	GA	AA	AA	GG	TT	CT	TT	GG	TT	CC	TT	AA	TT	CG	CC	TC	TA	CA	AG	1.5
17-082	AG	TC	CA	GA	CA	GA	AG	GT	CC	TG	GA	TA	CA	TC	AA	TT	CG	CC	TC	TA	CA	AG	0
17-108	GG	TC	CC	GG	AA	AA	GG	TT	CT	TT	GG	TT	CC	TT	AA	TT	CG	CC	CC	AA	CC	GG	2.66667
17-145	GG	TC	CC	GG	AA	AA	GG	TT	CT	TT	GG	TA	AA	CC	AG	TG	CG	CC	CC	AA	CC	GG	1
17-151	AG	TC	CA	GA	CA	GG	AG	GT	CC	TG	GA	TT	CA	TC	AG	TG	CC	CG	CC	TA	AA	AG	7
17-183	GG	TC	CC	GG	AA	AA	GG	TT	CT	TT	GG	TT	CA	TC	AG	TG	CC	GG	CC	TA	AA	AG	6
17-187	AG	TC	CA	GA	CA	GG	AG	GT	CC	TG	GA	TA	CA	TC	AA	TT	CG	CC	TC	TA	CA	AG	7
17-199	GG	CC	CC	GA	AA	GA	GG	TT	CT	TT	GG	TT	CA	TC	AG	TG	CG	CC	CC	AA	CC	GG	5
18-006	AG	TC	CA	GA	CA	GG	AG	GT	CC	TG	GA	TA	AA	CC	AG	TG	CG	CC	CC	AA	CC	GG	3
18-012	AG	TC	CC	GA	CA	GG	AG	GT	CC	TT	GG	TT	CA	TC	AG	TG	CC	CC	TT	TT	CA	AA	1.5
18-019	GG	TC	CC	GG	AA	AA	GG	TT	CT	TT	GG	TA	AA	CC	AG	TG	CG	CC	CC	AA	CC	GG	3.66667
18-025	AG	TT	CA	GG	CA	GA	AG	GT	CC	TG	GA	TA	AA	CC	AG	TG	CC	GG	CC	TA	AA	AG	4.5
18-035	GG	CC	CC	GA	AA	GA	GG	TT	CT	TT	GG	TA	CA	TC	AA	TT	CG	CC	TC	TA	CA	AG	6.5

## Sheet: Table S3
Table S3. Genes within the narrow-down regions of QTLs F03.4, H16.1, and H16.2 for apple flesh firmness retainability.
QTL	Gene ID	Location	Average expression (FPKM)	Variations between parents		Functional annotation
				SNP	Indel
H16.1	MD16G1125800	Chr16:9127788..9129766	230.64	6	3	NAC domain containing protein 83
	MD16G1125900	Chr16:9136375..9138181	30.41	27	4	Unknown protein
	MD16G1126000	Chr16:9138863..9138944			0	Uncharacterized protein
	MD16G1126100	Chr16:9142465..9147430	68.65	31	6	MAB1 | Transketolase family protein
F03.4	MD03G1269700	Chr03:35389673..35392192	4.7	34	2	ATBPM2, BPM2 | BTB-POZ and MATH domain 2
	MD03G1269800	Chr03:35397492..35401951	26.69	25	2	Unknown protein
	MD03G1269900	Chr03:35401953..35402380	0.28	1	0	Hypothetical chloroplast RF68
	MD03G1270000	Chr03:35402382..35402460			0	Unknown
	MD03G1270100	Chr03:35404994..35408690	14.36	13	2	GTP binding Elongation factor Tu family protein
	MD03G1270200	Chr03:35412063..35415775	13.14	19	2	DAL1 | E3 Ubiquitin ligase family protein
	MD03G1270300	Chr03:35429326..35432228	0.2	21	0	Uncharacterized protein
	MD03G1270400	Chr03:35433673..35436040	3.33	26	0	BEST Arabidopsis thaliana protein
	MD03G1270500	Chr03:35436315..35439136	7.36	10	0	ADP-ribosylation factor-like protein 2
	MD03G1270600	Chr03:35439624..35441031			0	Unknown
	MD03G1270700	Chr03:35442552..35443332	0	32	0	T4.12
	MD03G1270800	Chr03:35444601..35447085	0.28	45	2	Uncharacterized protein
	MD03G1270900	Chr03:35461951..35462065			0	Unknown
	MD03G1271000	Chr03:35462289..35462406			0	Unknown
	MD03G1271100	Chr03:35463683..35469002	16.71	37	1	Oxidoreductase, 2OG-Fe(II) oxygenase family protein
	MD03G1271200	Chr03:35470110..35471642	8.55	20	0	BSD domain-containing protei
	MD03G1271300	Chr03:35474376..35475470	0	8	0	GATL4 | galacturonosyltransferase-like 4
	MD03G1271400	Chr03:35476301..35478261	2.27	10	0	ATRRP4, RRP4 | ribosomal RNA processing 4
	MD03G1271500	Chr03:35478263..35480790	9.49	8	0	ABP1
H16.2	MD16G1282400	Chr16:38546291..38549220	2.97456	8	12	Transducin/WDR5A repeat-like superfamily protein
	MD16G1282500	Chr16:38574426..38576138	0.194517	6	27	bHLH25
	MD16G1282600	Chr16:38610270..38610395		0	0	Unknown
	MD16G1282700	Chr16:38703653..38715075	13.8951	12	30	E3 ubiquitin-protein ligase RGLG3
Table S3. (continued) Genes within the narrow-down regions of QTLs F03.4, H16.1, and H16.2 for apple flesh firmness retainability.
F03.2	MD03G1209800	Chr03:28905348..28912137	6.58	19	9	TBC1 domain family member 15-like
	MD03G1209900	Chr03:28914697..28918049	0		3	COBL10
	MD03G1210000	Chr03:28919233..28922324	13.46		3	DDRGK domain-containing protein 1
	MD03G1210100	Chr03:28923512..28926612	10239.8	24	5	THI1, TZ, THI4
	MD03G1210200	Chr03:28939619..28939819	0	22	3	RPL38A
	MD03G1210300	Chr03:28941125..28944079	141.42	18	0	Translation initiation factor SUI1 family protein
	MD03G1210400	Chr03:28951413..28952626	0	22	1	UBQ11
	MD03G1210500	Chr03:28953637..28957950	15.86		4	Transport protein TRAPPC3
	MD03G1210600	Chr03:28970763..28970836			0	Unknown
	MD03G1210700	Chr03:28974217..28979233	0	3	12	ATGA2OX8
	MD03G1210800	Chr03:29000004..29002696	17.41	20	6	Unknown protein
	MD03G1210900	Chr03:29004862..29005506	0.06	12	5	NDR1
	MD03G1211000	Chr03:29018897..29019541	0.08		6	NDR1
	MD03G1211100	Chr03:29037280..29037924	0.2	19	6	NDR1
	MD03G1211200	Chr03:29040449..29044950	0	16	2	ABC transporter B family member 15
	MD03G1211300	Chr03:29047869..29049037	62.83	13	3	UBQ10 | polyubiquitin 10
	MD03G1211500	Chr03:29051192..29051848	0.22	27	0	Unknown protein
	MD03G1211600	Chr03:29052363..29061507	4.95	15	0	Tetratricopeptide repeat (TPR)-like superfamily protein
	MD03G1211700	Chr03:29062220..29066805	12.96	12	3	Transducin/WD40 repeat-like superfamily protein FIE2
	MD03G1211800	Chr03:29067257..29079739	7.69	29	5	Unknown protein
	MD03G1211900	Chr03:29087743..29088757	13.98		0	PRUPE
	MD03G1212100	Chr03:29091482..29092440	9.91		0	ATG18G | homolog of yeast autophagy 18 (ATG18)
	MD03G1212200	Chr03:29092442..29095650	26.52	5	2	ATATG18F
	MD03G1212300	Chr03:29099865..29100251	0	1	19	Unknown protein
	MD03G1212400	Chr03:29168880..29174489	0	13	17	GAUT12, LGT6, IRX8
	MD03G1212500	Chr03:29175397..29175756	0.2		1	Domain of unknown function (DUF1995)
	MD03G1212600	Chr03:29176577..29179687	53.64	21	3	ILR3, bHLH105
	MD03G1212700	Chr03:29194760..29198382	2.4	27	5	SGS3, ATSGS3
Table S3. (continued) Genes within the narrow-down regions of QTLs F03.4, H16.1, and H16.2 for apple flesh firmness retainability.
F03.2	MD03G1212800	Chr03:29201001..29202066	0.03	19	0	PQL1, PQL2 | PsbQ-like 1
	MD03G1212900	Chr03:29202083..29207278	5.36	14	2	ATK3, KATC | kinesin 3
	MD03G1213000	Chr03:29220888..29235738	0.58		13	Carboxy-terminal kinesin 2-like isoform X1
	MD03G1213100	Chr03:29256901..29258334	0.11		12	Kinesin-like calmodulin-binding protein homolog
	MD03G1213200	Chr03:29278315..29278389			0	Unknown protein
	MD03G1213300	Chr03:29278488..29280559	1	22	7	HSP21.7
	MD03G1213400	Chr03:29290058..29297721	6.59	18	7	Formin-like protein 5, ATFH5
	MD03G1213500	Chr03:29301799..29302796	0.9	20	4	EDA14, UTP11
	MD03G1213600	Chr03:29304992..29307029	0.04		1	T4.12
	MD03G1213700	Chr03:29307998..29314294	0.3		2	EDA14, UTP11 | embryo sac development arrest 14
	MD03G1213800	Chr03:29315913..29317482	28.88		4	HTA10 | histone H2A 10
	MD03G1213900	Chr03:29321125..29327303	0	13	14	AOP1.2
	MD03G1214000	Chr03:29370836..29373509	0.01	24	9	Zinc finger protein-related
	MD03G1214100	Chr03:29380661..29386685	8.01	11	4	NAD(P)-binding Rossmann-fold superfamily protein
	MD03G1214200	Chr03:29388108..29388937	49.04	7	0	NAD(P)-binding Rossmann-fold superfamily protein
	MD03G1214300	Chr03:29390055..29392439	5.68		1	50S ribosomal protein L24, chloroplastic RPL24
	MD03G1214400	Chr03:29393131..29397653	6.59	10	16	CRLK1 | Protein kinase superfamily protein

## Sheet: Table S4
Table S4. Genotypes of allelic variations of MdNAC83, MdBPM2, MdRGLG3, MdACO1, MdMANA3 and MdXTH28 in the parental cultivars, ‘Golden Delicious’, ‘Red Fuji’ and ‘Zisai Pearl’.
Parental cultivar	MdNAC83			MdBPM2	MdRGLG3	MdACO1	MdMANA3	MdXTH28
	Indel216	SNP934	SNP388	SNP657	SNP167	Indel62	SNP546	SNP591
	Chr16_9126219_9126434	Chr16_9127269	Chr16_9128903	Chr03_35391111	Chr16_38704799	Chr10_40756253_40756314	Chr02_10439656	Chr16_1074586
Red Fuji	ins/del	TC	GA	TT	CG	ins/del	CG	GG
Golden Delicious	ins/ins	TT	GG	TT	CC	ins/ins	CC	GA
Zisai Pearl	ins/ins	TC	GG	TA	CG	ins/ins	CC	GA

## Sheet: Table S5
Table S5. Estimates of marker genotype effects on apple flesh firmness (FF), flesh crispness (FC), flesh firmness retainability (FFR) and flesh crispness retainability (FFC) in the training population.
Marker name	Genotype	Number	FF OPV	Genotype effect	Marker effect	Allelic interaction	Number	FC OPV	Genotype effect	Marker effect	Allelic interaction	Number	FFR OPV	Genotype effect	Marker effect	Allelic interaction	Number	FCR OPV	Genotype effect	Marker effect	Allelic interaction
Chr01_26658799	TT	714	13.73	0.28	0.97	Partial dominant	710	1.32	0	0.01	Additive	634	4.04	0.05	0.18	Additive	634	3.36	0.01	0.3	Dominant
	TC	780	13.3	-0.15			779	1.32	0.01			680	3.96	-0.03			680	3.37	0.03
	CC	116	12.76	-0.69			116	1.33	0			100	3.86	-0.13			100	3.07	-0.27
Chr01_26658863	TT	485	12.83	-0.62	1.88	Partial dominant	484	1.29	-0.04	0.07	Partial dominant	418	3.61	-0.37	0.87	Partial dominant	418	2.97	-0.37	0.7	Partial dominant
	TC	842	13.39	-0.06			839	1.34	0.01			750	4.03	0.04			750	3.44	0.1
	CC	283	14.71	1.26			282	1.35	0.03			246	4.49	0.5			246	3.67	0.33
Chr01_27432954	AA	771	13.2	-0.25	2.45	Partial dominant	770	1.33	0.01	0.08	Over dominant	693	3.92	-0.06	0.59	Partial dominant	693	3.3	-0.04	0.25	Partial dominant
	AG	759	13.48	0.03			755	1.31	-0.01			667	4.01	0.02			667	3.37	0.02
	GG	80	15.65	2.2			80	1.4	0.07			54	4.52	0.53			54	3.55	0.21
Chr01_27556598	TT	837	13.49	0.04	0.31	Partial dominant	832	1.31	-0.01	0.07	Partial dominant	742	4.1	0.12	0.33	Additive	742	3.45	0.11	0.23	Partial dominant
	TA	680	13.44	-0.01			680	1.32	0			593	3.87	-0.12			593	3.22	-0.12
	AA	93	13.18	-0.27			93	1.39	0.06			79	3.78	-0.21			79	3.25	-0.09
Chr03_12128397	AA	957	12.37	-1.08	17.43	Partial dominant	953	1.27	-0.05	0.64	Over dominant	802	3.58	-0.41	2.04	Over dominant	802	2.91	-0.43	2.04	Over dominant
	AG	651	14.99	1.54			650	1.4	0.07			606	4.54	0.55			606	3.93	0.59
	GG	2	29.8	16.35			2	1.91	0.59			6	2.5	-1.49			6	1.89	-1.45
Chr03_13366200	TT	958	12.38	-1.07	5.87	Partial dominant	954	1.27	-0.05	0.41	Over dominant	805	3.58	-0.41	1.41	Over dominant	805	2.91	-0.43	2.34	Over dominant
	TC	651	15.02	1.57			650	1.4	0.07			605	4.53	0.55			605	3.92	0.58
	CC	1	18.25	4.8			1	0.99	-0.34			4	3.12	-0.86			4	1.58	-1.76
Chr03_15156984	GG	957	12.4	-1.06	17.41	Partial dominant	953	1.27	-0.05	0.64	Partial dominant	802	3.59	-0.4	2.04	Over dominant	802	2.91	-0.43	2.03	Over dominant
	GA	651	14.95	1.5			650	1.39	0.07			606	4.53	0.55			606	3.92	0.58
	AA	2	29.8	16.35			2	1.91	0.59			6	2.5	-1.49			6	1.89	-1.45
Chr03_15359091	CC	1167	12.8	-0.65	2.73	Over dominant	1165	1.29	-0.04	0.16	Dominant	993	3.62	-0.37	1.24	Over dominant	993	2.95	-0.39	2.26	Over dominant
	CT	442	15.18	1.73			439	1.42	0.1			420	4.86	0.87			420	4.27	0.92
	TT	1	12.45	-1			1	1.45	0.12			1	4	0.01			1	2	-1.34
Chr03_16499163	CC	967	12.43	-1.02	5.82	Partial dominant	963	1.27	-0.05	0.41	Over dominant	812	3.59	-0.4	1.54	Over dominant	812	2.91	-0.43	2.49	Over dominant
	CT	642	14.98	1.53			641	1.4	0.07			599	4.53	0.55			599	3.93	0.59
	TT	1	18.25	4.8			1	0.99	-0.34			3	3	-0.99			3	1.44	-1.9
Chr03_16519098	GG	1005	12.68	-0.77	2.06	Over dominant	1001	1.27	-0.05	0.13	Over dominant	841	3.61	-0.38	0.94	Over dominant	841	2.92	-0.42	1.04	Over dominant
	GA	605	14.74	1.29			604	1.4	0.08			573	4.55	0.56			573	3.96	0.62
	AA	0	0	0			0	0	0			0	0	0			0	0	0
Chr03_16519168	TT	986	12.53	-0.92	2.36	Over dominant	982	1.28	-0.04	0.11		823	3.59	-0.39	1.04		823	2.93	-0.42	2.93
	TC	623	14.89	1.44			622	1.39	0.07			589	4.54	0.55			589	3.93	0.59
	CC	0	0	0			0	0	0			1	3.5	-0.49			1	2	-1.34
	ins13/del13	1	26.53	13.07			1	0.52	-0.8			1	3	-0.99			1	0	-3.34
Chr03_16519215	GG	984	12.49	-0.96	2.45	Over dominant	980	1.28	-0.04	0.11	Over dominant	821	3.59	-0.4	1.04	Over dominant	821	2.93	-0.41	1.92	Over dominant
	GA	625	14.94	1.49			624	1.39	0.07			591	4.54	0.55			591	3.92	0.58
	AA	0	0	0			0	0	0			1	3.5	-0.49			1	2	-1.34
	ins8/del8	1	26.53	13.07			1	0.52	-0.8			1	3	-0.99			1	0	-3.34
Chr03_16519489_16519503	-	1610	13.45	0			1605	1.32	0			1414	3.99	0			1414	3.34	0
Chr03_16519525	AA	984	12.49	-0.96	2.47	Over dominant	980	1.28	-0.04	0.11	Over dominant	821	3.59	-0.4	1.04	Over dominant	821	2.93	-0.41	1.91	Over dominant
	AT	626	14.96	1.51			625	1.39	0.07			592	4.54	0.55			592	3.92	0.57
	TT	0	0	0			0	0	0			1	3.5	-0.49			1	2	-1.34
Chr03_16519611	AA	987	12.53	-0.92	2.38	Over dominant	983	1.28	-0.05	0.12	Over dominant	824	3.59	-0.4	0.95	Over dominant	824	2.92	-0.42	1.01	Over dominant
	AC	623	14.91	1.46			622	1.4	0.07			590	4.54	0.55			590	3.93	0.59
	CC	0	0	0			0	0	0			0	0	0			0	0	0
Chr03_16519801	GG	720	12.19	-1.26	2.32	Dominant	719	1.24	-0.08	0.15		598	3.22	-0.77	1.58		598	2.63	-0.71	1.4
	GA	630	14.51	1.06			629	1.4	0.07			572	4.45	0.46			572	3.79	0.45
	AA	260	14.38	0.93			257	1.36	0.04			244	4.8	0.81			244	4.03	0.69
Chr03_17834913	GG	955	12.37	-1.08	17.43	Partial dominant	951	1.28	-0.05	0.64	Partial dominant	800	3.58	-0.41	2.04	Over dominant	800	2.92	-0.43	2.03	Over dominant
	GA	653	14.99	1.53			652	1.39	0.07			608	4.54	0.55			608	3.92	0.58
	AA	2	29.8	16.35			2	1.91	0.59			6	2.5	-1.49			6	1.89	-1.45
Chr03_19114123	TT	153	13.1	-0.35	2.29	Dominant	153	1.31	-0.02	0.11	Dominant	133	3.34	-0.64	1.39	Partial dominant	133	2.61	-0.73	1.46	Partial dominant
	TG	878	12.59	-0.86			876	1.28	-0.04			769	3.6	-0.38			769	2.99	-0.35
	GG	575	14.88	1.43			572	1.39	0.07			510	4.74	0.75			510	4.07	0.73
	delT	2	5.72	-7.73			2	1.77	0.45			0	0	0			0	0	0
	T/delT	2	12.84	-0.61		Partial dominant	2	1.19	-0.13			2	3	-0.99			2	1	-2.34
Chr03_22021588	CC	991	12.51	-0.95	17.3		987	1.28	-0.04	0.63	Partial dominant	836	3.61	-0.38	2.06	Over dominant	836	2.94	-0.4	1.87	Over dominant
	CT	617	14.92	1.47			616	1.39	0.06			572	4.56	0.57			572	3.95	0.6
	TT	2	29.8	16.35			2	1.91	0.59			5	2.5	-1.49			5	2.07	-1.27
Chr03_22021686	CC	920	13.58	0.13	0.74	Partial dominant	917	1.33	0.01	0.03	Over dominant	803	4.08	0.09	0.69	Partial dominant	803	3.5	0.16	0.7	Partial dominant
	CT	627	13.33	-0.13			625	1.3	-0.02			554	3.92	-0.07			554	3.17	-0.17
	TT	63	12.84	-0.61			63	1.33	0.01			56	3.39	-0.6			56	2.81	-0.54
Chr03_23418983	TT	1009	12.77	-0.68	1.82	Over dominant	1005	1.28	-0.04	0.11	Over dominant	844	3.62	-0.37	0.92	Over dominant	844	2.92	-0.42	1.04	Over dominant
	TG	601	14.6	1.14			600	1.4	0.07			570	4.53	0.55			570	3.96	0.62
	GG	0	0	0			0	0	0			0	0	0			0	0	0
Chr03_25340030	CC	1585	13.49	0.04	2.79		1580	1.32	0	0.13		1407	3.99	0	0.11		1407	3.34	0	0.37
	CA	25	10.7	-2.75			25	1.19	-0.13			7	4.1	0.11			7	2.98	-0.37
Chr03_26163955	CC	1013	12.81	-0.65	1.75	Over dominant	1009	1.28	-0.04	0.12	Over dominant	847	3.61	-0.38	0.94	Over dominant	847	2.91	-0.44	1.09	Over dominant
	CG	597	14.55	1.1			596	1.4	0.08			567	4.55	0.56			567	3.99	0.65
	GG	0	0	0			0	0	0			0	0	0			0	0	0
Chr03_26432199	CC	323	11.07	-2.38	3.95	Partial dominant	322	1.22	-0.1	0.19	Partial dominant	250	2.93	-1.06	1.66	Partial dominant	250	2.36	-0.98	1.59	Partial dominant
	CT	766	13.39	-0.07			765	1.31	-0.02			673	3.94	-0.04			673	3.26	-0.08
	TT	521	15.02	1.57			518	1.41	0.09			491	4.59	0.6			491	3.95	0.61
Chr03_27276582	AA	312	11.05	-2.4	3.95	Partial dominant	311	1.21	-0.11	0.19	Partial dominant	240	2.88	-1.11	1.69	Partial dominant	240	2.34	-1	1.58	Partial dominant
	AG	764	13.35	-0.1			763	1.31	-0.01			673	3.95	-0.04			673	3.26	-0.08
	GG	534	15	1.55			531	1.41	0.08			501	4.57	0.58			501	3.93	0.58
Chr03_30229140	GG	995	12.7	-0.75	1.96	Over dominant	991	1.28	-0.04	0.1	Over dominant	831	3.6	-0.39	0.95	Over dominant	831	2.92	-0.43	1.04	Over dominant
	GA	615	14.66	1.21			614	1.39	0.06			583	4.55	0.56			583	3.95	0.61
	AA	0	0	0			0	0	0			0	0	0			0	0	0
Chr03_30500136	CC	187	11.08	-2.37	4.58	Partial dominant	187	1.21	-0.11	0.21	Partial dominant	149	2.66	-1.33	2.27	Additive	149	2.11	-1.23	2.01	Partial dominant
	CA	960	12.85	-0.6			957	1.29	-0.03			852	3.76	-0.22			852	3.18	-0.16
	AA	463	15.66	2.21			461	1.43	0.1			413	4.93	0.94			413	4.13	0.78
Chr03_30528992	TT	1178	12.69	-0.76	6.63	Partial dominant	1177	1.28	-0.04	0.79	Over dominant	999	3.58	-0.41	4.42	Partial dominant	999	2.95	-0.4	5.06	Partial dominant
	TC	429	15.48	2.03			425	1.44	0.12			413	4.97	0.98			413	4.29	0.95
	CC	2	19.32	5.87			2	0.65	-0.67			1	8	4.01			1	8	4.66
	ins10/del10	1	29.05	15.6			1	1.26	-0.07			1	4	0.01			1	2.33	-1.01
Chr03_30696796	CC	965	12.35	-1.1	5.9	Partial dominant	961	1.28	-0.04	0.4	Dominant	809	3.57	-0.42	1.43	Over dominant	809	2.91	-0.43	2.35	Over dominant
	CT	644	15.09	1.64			643	1.39	0.06			601	4.56	0.57			601	3.93	0.59
	TT	1	18.25	4.8			1	0.99	-0.34			4	3.12	-0.86			4	1.58	-1.76
Chr03_30697394	TT	20	12.03	-1.42	3.27	Partial dominant	20	1.46	0.14	0.19	Over dominant	11	3.17	-0.82	1.62	Partial dominant	11	2.55	-0.79	1.41	Partial dominant
	TA	1065	12.57	-0.88			1063	1.27	-0.05			943	3.6	-0.38			943	3.05	-0.29
	AA	525	15.3	1.85			522	1.42	0.09			460	4.79	0.8			460	3.96	0.62
Chr03_30698011	TT	990	12.52	-0.93	2.42	Over dominant	986	1.28	-0.04	0.11	Over dominant	825	3.58	-0.4	1.56	Over dominant	825	2.91	-0.43	2.02	Over dominant
	TC	620	14.94	1.49			619	1.39	0.07			587	4.56	0.57			587	3.95	0.61
	CC	0	0	0			0	0	0			2	3	-0.99			2	1.83	-1.51
Chr03_30698045	AA	912	12.51	-0.94	2.54	Over dominant	908	1.29	-0.04	0.13	Over dominant	791	3.55	-0.44	1.02	Over dominant	791	2.91	-0.43	1.24	Over dominant
	AT	646	14.86	1.41			645	1.38	0.06			600	4.57	0.58			600	3.94	0.6
	TT	52	12.33	-1.13			52	1.25	-0.07			23	3.83	-0.15			23	2.7	-0.64
Chr03_30698350 (MdNAC18 SNP517)	AA	734	12.92	-0.53	1.77	Partial dominant	734	1.28	-0.04	0.12	Additive	621	3.72	-0.26	0.99	Partial dominant	621	3.15	-0.19	0.73	Partial dominant
	AT	726	13.74	0.28			722	1.35	0.02			651	4.08	0.09			651	3.41	0.07
	TT	150	14.69	1.24			149	1.4	0.08			142	4.72	0.73			142	3.88	0.54
Chr03_30699376	AA	48	12.24	-1.21	3.08	Partial dominant	48	1.36	0.03	0.15	Over dominant	38	3.88	-0.11	1.15	Partial dominant	38	3.33	-0.01	0.65	Partial dominant
	AG	1066	12.63	-0.82			1064	1.28	-0.05			939	3.62	-0.36			939	3.04	-0.3
	GG	496	15.33	1.87			493	1.42	0.1			437	4.77	0.79			437	3.98	0.64
Chr03_30739052	TT	245	10.55	-2.9	5.58	Additive	245	1.19	-0.13	0.26	Partial dominant	181	2.41	-1.57	2.49	Partial dominant	181	2.06	-1.28	2.1	Partial dominant
	TA	958	13.06	-0.4			955	1.3	-0.02			844	3.9	-0.08			844	3.24	-0.1
	AA	407	16.13	2.68			405	1.46	0.13			389	4.9	0.92			389	4.16	0.82
Chr03_30739229	TT	971	13.04	-0.42	1.33	Partial dominant	971	1.29	-0.03	0.07	Dominant	834	3.74	-0.24	0.63	Over dominant	834	3.11	-0.23	0.84	Over dominant
	TC	630	14.1	0.65			625	1.37	0.04			572	4.35	0.36			572	3.69	0.35
	CC	9	12.77	-0.68			9	1.35	0.03			8	3.72	-0.27			8	2.85	-0.49
Chr03_30739355	TT	967	13.05	-0.4	1.49	Additive	967	1.3	-0.03	0.15	Partial dominant	831	3.75	-0.24	1.01	Additive	831	3.12	-0.22	0.77	Partial dominant
	TA	635	14.05	0.6			630	1.36	0.04			575	4.32	0.33			575	3.66	0.32
	AA	8	14.54	1.09			8	1.44	0.12			8	4.76	0.77			8	3.9	0.55
Chr03_30740329	AA	456	12.29	-1.16	2.85	Over dominant	456	1.29	-0.03	0.05	Over dominant	389	3.35	-0.63	0.92	Over dominant	389	2.69	-0.65	0.91	Over dominant
	AG	695	14.2	0.74			690	1.34	0.02			622	4.28	0.29			622	3.6	0.26
	GG	61	11.34	-2.11			61	1.29	-0.03			31	3.95	-0.04			31	3.12	-0.22
	delA	2	29.8	16.35			2	1.91	0.59			5	2.3	-1.69	1.9		5	1.87	-1.47	1.77
	A/delA	396	13.73	0.27			396	1.33	0			367	4.2	0.21			367	3.64	0.3
Chr03_30740593	AA	1243	13.29	-0.17	0.73	Over dominant	1239	1.31	-0.01	0.06	Over dominant	1076	3.91	-0.07	0.31	Over dominant	1076	3.32	-0.02	0.08	Over dominant
	AG	367	14.01	0.56			366	1.37	0.05			338	4.22	0.24			338	3.4	0.06
	GG	0	0	0			0	0	0			0	0	0			0	0	0
Chr03_30740605	AA	22	12.19	-1.26	3.11	Partial dominant	22	1.41	0.09	0.14	Additive	13	3.35	-0.64	1.44	Partial dominant	13	2.62	-0.72	1.38	Partial dominant
	AG	1072	12.59	-0.87			1070	1.28	-0.05			949	3.61	-0.37			949	3.04	-0.3
	GG	516	15.3	1.85			513	1.42	0.09			452	4.79	0.8			452	4	0.66
	ins8/del8	0	0	0			0	0	0			0	0	0			0	0	0
Chr03_30740906	AA	734	12.84	-0.61	1.89	Additive	734	1.28	-0.04	0.12	Additive	620	3.69	-0.3	1.07	Partial dominant	620	3.12	-0.22	0.82	Partial dominant
	AG	728	13.8	0.35			724	1.35	0.03			654	4.1	0.12			654	3.42	0.08
	GG	148	14.74	1.28			147	1.41	0.08			140	4.76	0.77			140	3.95	0.6
Chr03_30741559	AA	28	13.5	0.04	2.54	Over dominant	28	1.42	0.1	0.15	Over dominant	19	3.09	-0.9	1.7	Partial dominant	19	2.79	-0.56	1.23	Partial dominant
	AC	1058	12.52	-0.94			1056	1.27	-0.05			936	3.6	-0.39			936	3.03	-0.31
	CC	500	15.06	1.6			497	1.41	0.09			438	4.79	0.8			438	4.01	0.67
	CT	20	22.03	8.58			20	1.59	0.27			18	5.09	1.11			18	3.53	0.19
	AT	4	17.11	3.66			4	1.39	0.07			3	6.28	2.29			3	4.11	0.77
	TT	0	0	0			0	0	0			0	0	0			0	0	0
Chr03_31195545	TT	1550	13.52	0.07	2.86	Partial dominant	1545	1.33	0.01	0.23	Partial dominant	1389	3.96	-0.02	1.87	Partial dominant	1389	3.34	0	0.28	Partial dominant
	TA	52	11.74	-1.71			52	1.11	-0.22			23	5.33	1.34			23	3.62	0.28
	AA	8	10.66	-2.79			8	1.19	-0.13			2	5.83	1.85			2	3.5	0.16
Chr03_31196252	AA	118	11.38	-2.07	3.04	Additive	118	1.19	-0.13	0.16	Partial dominant	100	3.07	-0.92	1.26	Partial dominant	100	2.58	-0.76	1.03	Partial dominant
	AG	742	12.8	-0.65			739	1.32	-0.01			651	3.78	-0.2			651	3.18	-0.16
	GG	750	14.42	0.97			748	1.35	0.03			663	4.33	0.34			663	3.61	0.27
Chr03_31591617	AA	1513	13.45	0	3.61	Over dominant	1508	1.32	0	0.17	Partial dominant	1363	3.96	-0.03	0.93	Partial dominant	1363	3.35	0	0.33	Over dominant
	AT	87	13.8	0.35			87	1.31	-0.02			48	4.66	0.67			48	3.21	-0.13
	TT	10	10.19	-3.26			10	1.15	-0.17			3	4.89	0.9			3	3.67	0.33
Chr03_31728088	GG	1	12.1	-1.35	3.21	Partial dominant	1	0.99	-0.33	0.42	Partial dominant	1	3.33	-0.65	1.44	Partial dominant	1	2	-1.34	1.94	Partial dominant
	GA	1056	12.53	-0.92			1053	1.27	-0.05			934	3.6	-0.38			934	3.05	-0.29
	AA	535	15.31	1.86			533	1.42	0.09			469	4.77	0.79			469	3.94	0.6
	ins16/del16	17	12.21	-1.24			17	1.55	0.23			9	2.83	-1.15			9	2.6	-0.74
	del16	1	14.66	1.21			1	0.63	-0.69			1	6	2.01			1	2.67	-0.67
Chr03_33124832	TT	10	10.64	-2.81	3.35	Partial dominant	10	1.33	0.01	0.02	Over dominant	6	3.83	-0.15	0.31	Dominant	6	2.68	-0.66	0.72	Partial dominant
	TC	710	12.82	-0.64			707	1.31	-0.01			630	3.82	-0.17			630	3.28	-0.07
	CC	890	13.99	0.54			888	1.33	0.01			778	4.13	0.14			778	3.4	0.06
Chr03_33430897	AA	38	9.85	-3.6	4.13	Partial dominant	38	1.13	-0.19	0.2	Dominant	13	3.99	0	0.17	Dominant	13	2.62	-0.73	0.79	Dominant
	AG	765	13.07	-0.38			762	1.32	0			668	3.9	-0.09			668	3.29	-0.06
	GG	807	13.98	0.53			805	1.33	0.01			733	4.07	0.08			733	3.41	0.06
Chr03_35351895	GG	116	11.15	-2.3	3.22	Additive	115	1.19	-0.13	0.16	Partial dominant	91	3.07	-0.92	1.24	Partial dominant	91	2.51	-0.83	1.08	Partial dominant
	GT	725	12.84	-0.61			722	1.31	-0.01			640	3.78	-0.21			640	3.2	-0.15
	TT	769	14.37	0.92			768	1.35	0.03			683	4.3	0.32			683	3.59	0.25
Chr05_25049187	TT	496	12.52	-0.93	2.7	Partial dominant	495	1.31	-0.01	0.04	Dominant	425	3.54	-0.45	1.01	Partial dominant	425	2.94	-0.4	0.84	Partial dominant
	TA	843	13.43	-0.02			840	1.32	0			737	4.05	0.07			737	3.42	0.08
	AA	271	15.22	1.77			270	1.35	0.03			252	4.55	0.56			252	3.78	0.44
Chr05_28648715	CC	785	13.72	0.27	0.56	Over dominant	781	1.33	0.01	0.03	Over dominant	669	4.13	0.14	0.29	Over dominant	669	3.43	0.09	0.12	Over dominant
	CT	722	13.16	-0.29			721	1.31	-0.01			651	3.84	-0.15			651	3.25	-0.09
	TT	103	13.41	-0.04			103	1.34	0.02			94	4.05	0.06			94	3.31	-0.03
Chr06_10902491	TT	0	0	0	1.68	Over dominant	0	0	0	0.1	Over dominant	1	0	-3.99	4.31	Partial dominant	1	4	0.66	1.34	Over dominant
	TC	471	12.26	-1.19			471	1.25	-0.07			399	3.18	-0.81			399	2.66	-0.68
	CC	1139	13.94	0.49			1134	1.35	0.03			1014	4.31	0.32			1014	3.61	0.27
Chr10_19760675	TT	990	12.77	-0.68	3.19	Partial dominant	987	1.31	-0.01	0.1	Over dominant	872	3.64	-0.34	0.9	Dominant	872	3.09	-0.25	1.14	Over dominant
	TA	562	14.39	0.93			560	1.35	0.03			506	4.55	0.56			506	3.83	0.48
	AA	58	15.96	2.51			58	1.25	-0.07			36	4.44	0.45			36	2.69	-0.66
Chr10_20797140	TT	1490	13.31	-0.14	3.07	Partial dominant	1485	1.32	0	0.15	Dominant	1344	3.97	-0.02	0.72	Over dominant	1344	3.35	0.01	1.66	Over dominant
	TG	100	14.91	1.45			100	1.33	0.01			57	4.54	0.55			57	3.48	0.14
	GG	20	16.38	2.93			20	1.18	-0.14			13	3.82	-0.17			13	1.82	-1.52
Chr10_40756080	TT	105	11.64	-1.81	2.61	Additive	105	1.19	-0.13	0.16	Additive	83	2.9	-1.09	1.45	Additive	83	2.48	-0.86	1.2	Additive
	TC	527	12.32	-1.13			526	1.29	-0.03			440	3.46	-0.53			440	2.81	-0.53
	CC	978	14.25	0.8			974	1.35	0.03			891	4.35	0.36			891	3.68	0.34
Chr12_3694757	AA	4	12.79	-0.66	1.99	Over dominant	4	1.34	0.02	0.12	Over dominant	1	6	2.01	2.89	Over dominant	1	2.67	-0.67	0.93	Dominant
	AC	404	11.96	-1.49			404	1.23	-0.09			357	3.1	-0.88			357	2.57	-0.77
	CC	1202	13.95	0.5			1197	1.35	0.03			1056	4.28	0.3			1056	3.6	0.26
Chr12_5361905	TT	402	13.03	-0.43	0.63	Dominant	401	1.27	-0.05	0.09	Partial dominant	355	3.66	-0.32	0.46	Partial dominant	355	2.89	-0.45	0.73	Partial dominant
	TC	857	13.57	0.12			853	1.33	0.01			754	4.08	0.1			754	3.44	0.1
	CC	351	13.65	0.2			351	1.36	0.04			305	4.13	0.14			305	3.62	0.28
Chr12_7970761	CC	339	12.72	-0.73	1.55	Additive	338	1.32	0	0.03	Dominant	288	3.85	-0.14	0.35	Partial dominant	288	3.18	-0.16	0.31	Additive
	CT	850	13.34	-0.11			847	1.31	-0.01			761	3.94	-0.05			761	3.34	-0.01
	TT	421	14.27	0.82			420	1.34	0.02			364	4.2	0.21			364	3.49	0.15
	AT	0	0	0			0	0	0			0	0	0			0	0	0
Chr12_16632402	TT	853	13.31	-0.14	2.03	Dominant	849	1.32	-0.01	0.13	Partial dominant	744	3.76	-0.23	0.96	Partial dominant	744	3.12	-0.23	1.05	Partial dominant
	TA	517	13.02	-0.43			516	1.29	-0.04			453	4	0.02			453	3.31	-0.03
	AA	236	15.05	1.6			236	1.42	0.09			216	4.72	0.73			216	4.16	0.82
Chr12_21676040	CC	106	12.64	-0.81	1.57	Dominant	106	1.31	-0.01	0.08	Partial dominant	96	3.54	-0.45	0.74	Partial dominant	96	2.75	-0.59	0.86	Partial dominant
	CT	757	12.82	-0.63			755	1.28	-0.04			661	3.77	-0.22			661	3.16	-0.19
	TT	747	14.21	0.76			744	1.36	0.04			657	4.27	0.29			657	3.62	0.27
Chr12_24607594	CC	104	12.86	-0.59	1.26	Dominant	104	1.32	0	0.07	Partial dominant	95	3.64	-0.34	0.62	Partial dominant	95	2.88	-0.46	0.71	Partial dominant
	CG	714	12.83	-0.62			712	1.29	-0.04			639	3.74	-0.24			639	3.14	-0.2
	GG	792	14.09	0.64			789	1.36	0.03			680	4.26	0.28			680	3.59	0.25
Chr14_25857739	GG	641	13.11	-0.34	1.28	Partial dominant	639	1.29	-0.04	0.09	Over dominant	571	4.02	0.03	0.3	Over dominant	571	3.45	0.11	0.42	Partial dominant
	GA	796	13.52	0.07			793	1.36	0.04			698	3.91	-0.07			698	3.32	-0.03
	AA	173	14.39	0.94			173	1.27	-0.05			145	4.22	0.23			145	3.03	-0.31
Chr15_16567767	GG	921	13.19	-0.26	2.98	Partial dominant	920	1.32	0	0.02	Dominant	815	3.91	-0.08	0.25	Partial dominant	815	3.31	-0.03	0.61	Over dominant
	GA	645	13.64	0.19			642	1.32	0			563	4.09	0.11			563	3.42	0.08
	AA	44	16.17	2.72			43	1.34	0.02			36	4.16	0.17			36	2.81	-0.53
Chr15_24229527	AA	961	13.44	-0.02	0.58	Dominant	958	1.31	-0.01	0.06	Partial dominant	849	3.92	-0.07	0.52	Partial dominant	849	3.26	-0.09	0.27	Over dominant
	AG	609	13.44	-0.01			608	1.34	0.01			534	4.08	0.09			534	3.49	0.14
	GG	40	14.01	0.56			39	1.37	0.05			31	4.44	0.45			31	3.21	-0.13
Chr15_25641444	TT	951	13.36	-0.1	0.76	Partial dominant	948	1.32	-0.01	0.08	Partial dominant	838	3.9	-0.08	0.45	Partial dominant	838	3.25	-0.1	0.25	Over dominant
	TC	616	13.55	0.1			615	1.33	0.01			540	4.09	0.1			540	3.49	0.15
	CC	43	14.11	0.66			42	1.39	0.07			36	4.36	0.37			36	3.27	-0.07
Chr15_27007585	GG	656	13.39	-0.06	0.75	Dominant	654	1.31	-0.02	0.06	Partial dominant	555	3.81	-0.18	0.76	Partial dominant	555	3.15	-0.19	0.64	Partial dominant
	GC	794	13.37	-0.08			792	1.33	0.01			714	4.01	0.02			714	3.4	0.06
	CC	160	14.12	0.67			159	1.36	0.04			145	4.57	0.58			145	3.79	0.45
Chr15_30869138	GG	503	13.42	-0.03	0.54	Dominant	498	1.31	-0.01	0.05	Over dominant	454	4.36	0.37	0.6	Partial dominant	454	3.61	0.26	0.79	Partial dominant
	GA	860	13.35	-0.11			860	1.34	0.02			767	3.82	-0.16			767	3.32	-0.02
	AA	247	13.88	0.43			247	1.29	-0.03			193	3.76	-0.23			193	2.81	-0.53
Chr15_34629451	AA	205	13.23	-0.22	0.33	Additive	204	1.26	-0.07	0.09	Dominant	186	3.48	-0.51	0.88	Partial dominant	186	2.87	-0.47	0.8	Partial dominant
	AG	869	13.44	-0.02			869	1.32	0			759	3.88	-0.11			759	3.25	-0.09
	GG	536	13.56	0.11			532	1.35	0.02			469	4.36	0.37			469	3.67	0.33
Chr15_38480628	TT	563	13.8	0.35	1.92	Partial dominant	560	1.33	0.01	0.02	Dominant	522	4.15	0.17	0.69	Partial dominant	522	3.48	0.14	0.76	Partial dominant
	TC	920	13.46	0			918	1.32	0			796	3.94	-0.05			796	3.33	-0.01
	CC	127	11.89	-1.57			127	1.32	-0.01			96	3.47	-0.52			96	2.72	-0.62
Chr15_40410846	TT	41	10.75	-2.71	3.69	Partial dominant	41	1.05	-0.27	0.33	Partial dominant	34	2.44	-1.54	2.03	Partial dominant	34	1.77	-1.57	2.01	Partial dominant
	TA	550	11.84	-1.61			549	1.24	-0.08			470	3.15	-0.84			470	2.61	-0.73
	AA	1019	14.43	0.98			1015	1.38	0.06			910	4.48	0.49			910	3.78	0.44
Chr15_40411082	AA	46	10.63	-2.82	3.83	Additive	46	1.1	-0.23	0.28	Partial dominant	36	2.47	-1.52	2.03	Additive	36	1.77	-1.57	2.03	Additive
	AC	570	11.91	-1.54			569	1.25	-0.07			486	3.17	-0.81			486	2.61	-0.73
	CC	994	14.46	1.01			990	1.38	0.05			892	4.49	0.51			892	3.8	0.46
Chr15_40411269	GG	1036	12.53	-0.92	15.71	Partial dominant	1031	1.28	-0.04	0.11	Over dominant	880	3.7	-0.28	0.91	Over dominant	880	3.07	-0.27	1.29	Over dominant
	GA	569	15	1.55			569	1.39	0.07			525	4.47	0.48			525	3.81	0.47
	AA	5	28.24	14.79			5	1.29	-0.03			9	3.56	-0.43			9	2.52	-0.82
Chr15_40412276	GG	953	13.04	-0.41	1.45	Additive	952	1.29	-0.03	0.08	Dominant	799	3.59	-0.39	1.08	Dominant	799	2.96	-0.38	0.96	Dominant
	GA	528	13.94	0.49			527	1.36	0.04			493	4.45	0.47			493	3.82	0.48
	AA	129	14.49	1.04			126	1.37	0.05			122	4.68	0.69			122	3.92	0.58
Chr15_40445622	AA	555	13.83	0.38	1.99	Partial dominant	552	1.33	0.01	0.03	Dominant	519	4.16	0.17	0.65	Partial dominant	519	3.48	0.14	0.76	Partial dominant
	AG	913	13.47	0.02			911	1.32	0			794	3.94	-0.05			794	3.33	-0.01
	GG	142	11.84	-1.61			142	1.3	-0.02			101	3.51	-0.48			101	2.72	-0.62
Chr16_9422810	CC	478	12.33	-1.12	3.25	Partial dominant	478	1.26	-0.07	0.16	Dominant	417	3.3	-0.69	1.62	Partial dominant	417	2.77	-0.57	1.31	Partial dominant
	CA	788	13.2	-0.25			786	1.32	0			702	4.01	0.02			702	3.37	0.03
	AA	344	15.58	2.13			341	1.41	0.09			295	4.91	0.93			295	4.08	0.74
Chr16_13243241	CC	1032	13.77	0.32	3.07	Partial dominant	1028	1.33	0.01	0.11	Dominant	914	4.03	0.04	0.34	Partial dominant	914	3.39	0.05	0.33	Partial dominant
	CG	558	12.97	-0.49			557	1.31	-0.01			484	3.93	-0.06			484	3.26	-0.08
	GG	20	10.7	-2.75			20	1.22	-0.1			16	3.68	-0.3			16	3.06	-0.28
Chr16_14729859	AA	330	13.13	-0.33	1.8	Over dominant	330	1.28	-0.04	0.11	Over dominant	282	3.4	-0.58	0.8	Over dominant	282	2.77	-0.57	0.77	Over dominant
	AT	1096	13.79	0.34			1092	1.35	0.03			982	4.21	0.22			982	3.55	0.2
	TT	184	11.99	-1.46			183	1.24	-0.08			150	3.65	-0.34			150	3.08	-0.26
Chr16_16542947	CC	191	11.58	-1.87	2.82	Partial dominant	191	1.23	-0.09	0.13	Partial dominant	150	2.98	-1.01	1.5	Partial dominant	150	2.5	-0.84	1.28	Partial dominant
	CA	750	13.28	-0.17			749	1.31	-0.01			674	3.81	-0.17			674	3.19	-0.15
	AA	632	14.4	0.95			628	1.36	0.04			575	4.47	0.49			575	3.78	0.44
	AG	14	12.38	-1.07			14	1.41	0.09			6	2.97	-1.01			6	1.19	-2.15
	GA	1	6.82	-6.63			1	3.2	1.88			0	0	0			0	0	0
	CG	19	9.59	-3.86			19	1.23	-0.1			8	2.77	-1.22			8	2.25	-1.09
	GG	3	6.78	-6.67			3	1.4	0.08			1	8	4.01			1	2	-1.34
Chr16_18318696	TT	207	11.45	-2			207	1.24	-0.08			154	3.04	-0.95			154	2.5	-0.85
	TC	152	14.84	1.39			152	1.31	-0.01			132	4.33	0.35			132	3.39	0.05
	GG	193	12.05	-1.4	26.12	Partial dominant	192	1.21	-0.12	0.23	Partial dominant	166	3.64	-0.35	2.3	Over dominant	166	3.04	-0.3	2.48	Over dominant
	CG	420	15.25	1.79			417	1.44	0.11			387	4.8	0.81			387	4.1	0.76
	CC	3	37.57	24.12			3	1.35	0.02			7	2.5	-1.49			7	1.62	-1.72
	TG	622	12.88	-0.57			621	1.31	-0.01			555	3.72	-0.26			555	3.15	-0.19
	GC	13	13.58	0.13			13	1.46	0.14			13	4.11	0.12			13	3.37	0.02
Chr16_20598023	AA	191	11.67	-1.78	2.66	Partial dominant	191	1.25	-0.07	0.11	Partial dominant	147	3	-0.99	1.46	Partial dominant	147	2.53	-0.81	1.23	Partial dominant
	AC	773	13.15	-0.3			772	1.31	-0.01			696	3.81	-0.18			696	3.18	-0.17
	CC	646	14.33	0.88			642	1.36	0.04			570	4.46	0.47			570	3.76	0.42
Chr16_22704725	TT	297	12.85	-0.6	2.05	Over dominant	297	1.27	-0.05	0.14	Over dominant	255	3.49	-0.5	0.67	Over dominant	255	2.9	-0.44	0.61	Over dominant
	TC	1089	13.94	0.49			1085	1.36	0.04			978	4.16	0.17			978	3.51	0.17
	CC	223	11.89	-1.56			222	1.22	-0.1			180	3.78	-0.21			180	3.05	-0.29
Chr17_22524548	TT	904	13.48	0.03	3.28	Dominant	901	1.32	0	0.19	Dominant	791	4.09	0.1	1.14	Dominant	791	3.42	0.08	0.58	Dominant
	TG	703	13.43	-0.02			701	1.32	0			622	3.86	-0.13			622	3.24	-0.1
	GG	3	10.21	-3.25			3	1.51	0.19			1	5	1.01			1	4	0.66
Chr03_26651495_26651495	ins	1161	13.96	0.51	1.83	Over dominant	1156	1.36	0.03	0.11	Over dominant	1016	4.29	0.3	1.06	Over dominant	1016	3.62	0.28	0.99	Over dominant
	del/ins	449	12.13	-1.32			449	1.24	-0.08			397	3.22	-0.76			397	2.63	-0.71
	del	0	0	0			0	0	0			0	0	0			0	0	0
	ins/G	0	0	0			0	0	0			1	2.5	-1.49			1	1	-2.34
Chr03_26651943 (Linked to MdERF3 Del8)	GG	368	13.81	0.36	1.96	Dominant	366	1.34	0.01	0.16	Dominant	309	4.06	0.07	0.82	Partial dominant	309	3.24	-0.1	0.59	Partial dominant
	GC	542	11.95	-1.5			541	1.24	-0.08			460	3.24	-0.75			460	2.65	-0.69
	CA	26	14.94	1.49			26	1.4	0.08			23	4.49	0.51			23	3.99	0.65
	GA	469	15.02	1.57			468	1.4	0.08			446	4.55	0.57			446	3.95	0.6
	AC	114	13.9	0.45			114	1.39	0.07			108	4.66	0.68			108	4.11	0.77
	AA	0	0	0			0	0	0			0	0	0			0	0	0
	CC	91	11.85	-1.6			90	1.25	-0.07			67	3.77	-0.22			67	3.07	-0.27
	GT	0	0	0			0	0	0			1	2.5	-1.49			1	1	-2.34
Chr03_29398499	CC	925	13.93	0.48	1.97	Partial dominant	922	1.35	0.02	0.29	Over dominant	814	4.11	0.13	1.19	Over dominant	814	3.39	0.05	0.61	Over dominant
	CA	673	12.82	-0.63			671	1.29	-0.04			595	3.81	-0.18			595	3.26	-0.08
	AA	12	11.96	-1.49			12	1.58	0.25			5	5	1.01			5	3.87	0.53
Chr03_31718160	CC	1	12.1	-1.35	1.87	Additive	1	0.99	-0.33	0.34	Partial dominant	1	3.33	-0.65	0.8	Partial dominant	1	2	-1.34	1.42	Partial dominant
	CG	716	12.8	-0.65			713	1.3	-0.02			635	3.8	-0.18			635	3.25	-0.09
	GG	893	13.98	0.52			891	1.34	0.01			778	4.14	0.15			778	3.42	0.08
Chr03_31718161	TT	1	12.1	-1.35	1.87	Additive	1	0.99	-0.33	0.34	Dominant	1	3.33	-0.65	0.79	Partial dominant	1	2	-1.34	1.43	Dominant
	TA	723	12.81	-0.64			720	1.31	-0.02			639	3.82	-0.17			639	3.25	-0.09
	AA	886	13.97	0.52			884	1.34	0.01			774	4.13	0.14			774	3.42	0.07
Chr03_34732032	AA	131	11.26	-2.19	3.15	Partial dominant	130	1.24	-0.08	0.11	Partial dominant	100	3.2	-0.78	1.08	Partial dominant	100	2.6	-0.74	0.99	Partial dominant
	AG	738	12.88	-0.57			735	1.31	-0.01			650	3.8	-0.19			650	3.2	-0.14
	GG	741	14.41	0.96			740	1.35	0.03			664	4.29	0.3			664	3.59	0.25
Chr10_27286301	TT	338	12.55	-0.9	1.31	Over dominant	336	1.25	-0.07	0.1	Over dominant	278	3.48	-0.5	0.69	Over dominant	278	2.94	-0.4	0.6	Over dominant
	TG	1040	13.86	0.41			1037	1.36	0.03			937	4.17	0.19			937	3.54	0.2
	GG	232	12.95	-0.5			232	1.28	-0.04			199	3.81	-0.18			199	2.95	-0.39
Chr10_40752962	TT	108	11.65	-1.81	2.6	Additive	108	1.2	-0.13	0.16	Partial dominant	85	2.97	-1.02	1.38	Additive	85	2.48	-0.87	1.22	Additive
	TC	525	12.36	-1.09			524	1.29	-0.03			442	3.45	-0.53			442	2.81	-0.53
	CC	977	14.24	0.79			973	1.35	0.03			887	4.35	0.36			887	3.69	0.35
Chr10_40753037	GG	1071	13.18	-0.27	6.95	Partial dominant	1066	1.29	-0.04	0.11	Partial dominant	925	3.78	-0.2	0.88	Partial dominant	925	3.13	-0.21	1.25	Over dominant
	GT	534	13.93	0.48			534	1.39	0.07			484	4.37	0.38			484	3.75	0.41
	TT	5	20.13	6.68			5	1.35	0.02			5	4.67	0.68			5	2.5	-0.84
Chr10_40754754	CC	1068	13.18	-0.27	4.89	Partial dominant	1063	1.29	-0.03	0.1	Partial dominant	922	3.79	-0.2	0.67	Partial dominant	922	3.14	-0.21	0.96	Over dominant
	CT	533	13.93	0.48			533	1.39	0.07			484	4.37	0.38			484	3.75	0.4
	TT	7	18.07	4.62			7	1.35	0.02			6	4.46	0.47			6	2.78	-0.56
	ins39/del39	2	13.15	-0.3			2	1.11	-0.22			1	3.67	-0.32			1	2.33	-1.01
	del39	0	0	0			0	0	0			1	2.5	-1.49			1	1	-2.34
Chr10_40755519	GG	646	12.45	-1	2.49	Additive	646	1.27	-0.05	0.09	Additive	543	3.51	-0.48	1.18	Additive	543	2.86	-0.48	1.05	Additive
	GT	865	14.03	0.57			864	1.36	0.04			775	4.24	0.25			775	3.61	0.27
	TT	99	14.95	1.49			95	1.32	0			96	4.69	0.7			96	3.91	0.57
Chr10_40756253_40756314	del	664	12.4	-1.05	1.79		664	1.28	-0.05	0.08		551	3.49	-0.49	0.8		551	2.86	-0.48	0.8	Over dominant
	ins/del	946	14.19	0.74			941	1.36	0.03			863	4.3	0.31			863	3.65	0.31
Chr10_40756418	TT	660	12.41	-1.04	2.67	Partial dominant	660	1.28	-0.04	0.08	Over dominant	549	3.5	-0.49	1.22	Partial dominant	549	2.85	-0.49	1.05	Partial dominant
	TG	855	14.08	0.62			854	1.36	0.04			771	4.25	0.26			771	3.62	0.28
	GG	95	15.08	1.63			91	1.3	-0.03			94	4.72	0.73			94	3.9	0.56
Chr10_40756461	AA	662	12.41	-1.04	2.47	Partial dominant	662	1.28	-0.04	0.08	Additive	551	3.5	-0.49	1.37	Additive	551	2.85	-0.49	1.13	Additive
	AG	857	14.1	0.65			856	1.36	0.04			775	4.24	0.25			775	3.62	0.28
	GG	91	14.88	1.43			87	1.28	-0.04			88	4.86	0.88			88	3.98	0.64
Chr10_40756571	TT	711	12.97	-0.48	0.89	Over dominant	711	1.28	-0.05	0.12	Over dominant	591	3.58	-0.41	1.31	Partial dominant	591	2.87	-0.47	1.28	Additive
	TC	820	13.86	0.41			819	1.37	0.05			750	4.22	0.23			750	3.64	0.3
	CC	79	13.59	0.14			75	1.26	-0.07			73	4.89	0.9			73	4.15	0.81
Chr15_16181140	AA	362	13.09	-0.37	0.49	Partial dominant	360	1.27	-0.05	0.08	Additive	325	3.89	-0.1	0.16	Additive	325	3.1	-0.24	0.37	Additive
	AG	893	13.57	0.12			891	1.33	0.01			795	4	0.02			795	3.39	0.05
	GG	355	13.53	0.08			354	1.35	0.03			294	4.05	0.06			294	3.47	0.13
Chr15_16181144	CC	1236	13.82	0.37	1.58	Over dominant	1232	1.34	0.02	0.09	Over dominant	1105	4.22	0.23	1.04	Over dominant	1105	3.56	0.22	0.99	Over dominant
	CA	374	12.24	-1.21			373	1.25	-0.07			309	3.17	-0.81			309	2.57	-0.77
	AA	0	0	0			0	0	0			0	0	0			0	0	0
Chr15_29178910	AA	173	12.71	-0.74	0.84	Dominant	169	1.23	-0.09	0.11	Dominant	147	4	0.01	0.32	Dominant	147	3.34	0	0.68	Partial dominant
	AG	1111	13.55	0.1			1110	1.34	0.02			1013	4.05	0.06			1013	3.47	0.13
	GG	326	13.51	0.06			326	1.31	-0.01			254	3.73	-0.26			254	2.84	-0.5
Chr15_29178937	TT	173	12.71	-0.74	0.86	Over dominant	169	1.23	-0.09	0.11		147	4	0.01	0.34		147	3.34	0	0.6
	TC	1108	13.57	0.12			1107	1.34	0.02			1011	4.05	0.07			1011	3.46	0.12
	CC	329	13.44	-0.01			329	1.31	-0.02			256	3.72	-0.27			256	2.86	-0.48
Chr15_29179102_29179263	del	343	13.65	0.2	1.03	Partial dominant	343	1.31	-0.01	0.12	Partial dominant	268	3.75	-0.23	0.29	Partial dominant	268	2.89	-0.45	0.57	Over dominant
	ins/del	1104	13.51	0.06			1103	1.34	0.02			1008	4.05	0.06			1008	3.47	0.12
	ins	163	12.62	-0.83			159	1.22	-0.1			138	3.99	0			138	3.3	-0.04
Chr15_29180084	CC	1036	12.51	-0.94	20.69	Dominant	1031	1.28	-0.05	0.14	Dominant	877	3.69	-0.3	1.58	Dominant	877	3.06	-0.28	0.76	Dominant
	CG	565	15.04	1.59			565	1.41	0.09			526	4.48	0.5			526	3.82	0.48
	GG	4	33.21	19.75			4	1.29	-0.03			5	5.27	1.28			5	3.67	0.33
	CA	5	12.73	-0.72			5	1.18	-0.14			5	3.3	-0.69			5	2.77	-0.57
	AA	0	0	0			0	0	0			1	2.5	-1.49			1	1	-2.34
Chr15_29180227	GG	1041	12.51	-0.94	20.69	Partial dominant	1036	1.28	-0.05	0.14	Over dominant	883	3.69	-0.3	1.28	Partial dominant	883	3.06	-0.28	0.76	Over dominant
	GA	565	15.04	1.59			565	1.41	0.09			525	4.48	0.5			525	3.82	0.48
	AA	4	33.21	19.75			4	1.29	-0.03			6	4.97	0.98			6	3.39	0.05
Chr02_10434324	CC	1234	13.04	-0.41	2.25	Additive	1231	1.29	-0.04	0.35	Over dominant	1071	3.72	-0.27	1.11	Dominant	1071	3.04	-0.3	1.26	Dominant
	CA	361	14.79	1.34			359	1.45	0.13			329	4.83	0.84			329	4.3	0.96
	AA	15	15.29	1.84			15	1.1	-0.22			14	4.79	0.8			14	3.98	0.63
Chr02_10434413	CC	1232	13.01	-0.44	2.28	Additive	1229	1.29	-0.04	0.35	Over dominant	1069	3.72	-0.27	1.09	Dominant	1069	3.04	-0.3	1.25	Dominant
	CA	363	14.86	1.41			361	1.46	0.13			331	4.81	0.82			331	4.29	0.95
	AA	15	15.29	1.84			15	1.1	-0.22			14	4.79	0.8			14	3.98	0.63
Chr02_10434600	TT	422	11.03	-2.42	4.61	Additive	421	1.17	-0.15	0.28	Additive	341	2.63	-1.36	2.15	Additive	341	2.19	-1.15	1.98	Additive
	TC	872	13.83	0.38			868	1.35	0.02			787	4.29	0.3			787	3.54	0.2
	CC	316	15.64	2.19			316	1.45	0.13			286	4.78	0.79			286	4.17	0.83
Chr02_10437436	GG	1176	13	-0.45	8.96	Partial dominant	1176	1.31	-0.01	0.39	Partial dominant	1014	3.66	-0.33	4.01	Partial dominant	1014	3.07	-0.27	2.26	Partial dominant
	GA	431	14.63	1.18			426	1.36	0.03			397	4.79	0.81			397	4.03	0.68
	AA	3	21.96	8.51			3	0.96	-0.36			3	7.67	3.68			3	5.33	1.99
Chr02_10439656	CC	1238	13.03	-0.43	1.9	Over dominant	1235	1.29	-0.04	0.32	Over dominant	1071	3.72	-0.27	1.11	Dominant	1071	3.04	-0.3	1.38	Dominant
	CG	360	14.92	1.47			358	1.45	0.13			331	4.83	0.84			331	4.28	0.94
	GG	12	13.19	-0.26			12	1.13	-0.19			12	4.81	0.82			12	4.42	1.08
Chr02_10441619_10441619	del/ins	233	14.56	1.11	2.32	Over dominant	233	1.46	0.14	0.18	Partial dominant	215	4.7	0.72	1.4	Over dominant	215	4.08	0.74	1.58	Over dominant
	ins	161	15.3	1.84			159	1.41	0.08			150	5.07	1.08			150	4.59	1.24
	del	1208	12.98	-0.48			1205	1.28	-0.04			1042	3.67	-0.32			1042	3	-0.34
Chr02_10479553	GG	1171	13.04	-0.42	3.36	Partial dominant	1171	1.31	-0.02	0.52	Over dominant	1017	3.67	-0.32	2.75	Partial dominant	1017	3.07	-0.27	1.51	Partial dominant
	GA	434	14.54	1.09			429	1.37	0.05			393	4.79	0.8			393	4.03	0.69
	AA	5	16.39	2.94			5	0.85	-0.47			4	6.42	2.43			4	4.58	1.24
Chr02_11357058	GG	1155	13.04	-0.41	2.47	Over dominant	1155	1.31	-0.01	0.08	Partial dominant	1012	3.66	-0.33	3.59	Partial dominant	1012	3.07	-0.27	2.18	Partial dominant
	GA	446	14.53	1.08			441	1.36	0.03			398	4.79	0.8			398	4.02	0.68
	AA	9	12.06	-1.39			9	1.39	0.07			4	7.25	3.26			4	5.25	1.91
Chr02_21045042	GG	531	13.4	-0.05	1.88	Over dominant	530	1.32	0	0.16	Dominant	468	3.71	-0.28	1.14	Dominant	468	3.2	-0.15	0.88	Dominant
	GA	732	12.86	-0.59			729	1.27	-0.05			632	3.77	-0.22			632	3.12	-0.22
	AA	346	14.74	1.29			345	1.43	0.11			312	4.84	0.86			312	4	0.66
Chr03_17338844	CC	1195	12.81	-0.64	2.48	Over dominant	1193	1.29	-0.03	0.13	Over dominant	1018	3.65	-0.34	1.22	Over dominant	1018	2.98	-0.36	1.29	Over dominant
	CA	415	15.29	1.84			412	1.42	0.1			396	4.87	0.88			396	4.27	0.93
	AA	0	0	0			0	0	0			0	0	0			0	0	0
Chr03_25924800	GG	835	13.07	-0.38	1.97	Partial dominant	834	1.3	-0.02	0.17	Over dominant	717	3.74	-0.24	2.42	Partial dominant	717	3.06	-0.29	2.28	Partial dominant
	GT	766	13.85	0.4			762	1.35	0.03			691	4.22	0.24			691	3.62	0.28
	TT	9	15.04	1.59			9	1.19	-0.14			6	6.17	2.18			6	5.33	1.99
Chr03_25925903	GG	1247	13.29	-0.16	4.06	Dominant	1244	1.31	-0.01	0.09	Dominant	1081	3.94	-0.05	2.06	Dominant	1081	3.35	0.01	1.85	Dominant
	GC	362	13.99	0.54			360	1.36	0.04			332	4.14	0.16			332	3.32	-0.02
	CC	1	17.35	3.9			1	1.4	0.08			1	6	2.01			1	1.5	-1.84
Chr03_25926150	GG	1243	13.3	-0.15	4.05	Partial dominant	1240	1.31	-0.01	0.09	Partial dominant	1077	3.95	-0.04	2.05	Partial dominant	1077	3.36	0.02	1.86	Partial dominant
	GA	366	13.95	0.49			364	1.36	0.03			336	4.11	0.12			336	3.3	-0.04
	AA	1	17.35	3.9			1	1.4	0.08			1	6	2.01			1	1.5	-1.84
Chr03_25930466	TT	26	12.65	-0.8	1.55	Additive	26	1.3	-0.02	0.06	Dominant	14	4.25	0.26	0.5	Over dominant	14	3.75	0.41	0.49	Over dominant
	TC	1189	13.22	-0.23			1185	1.31	-0.01			1066	3.86	-0.12			1066	3.26	-0.08
	CC	395	14.2	0.75			394	1.36	0.04			334	4.37	0.38			334	3.57	0.23
Chr03_26684680	AA	787	14.64	1.19	2.86	Dominant	784	1.38	0.06	0.11	Dominant	732	4.35	0.36	0.76	Dominant	732	3.67	0.33	0.71	Dominant
	AT	720	12.39	-1.06			719	1.27	-0.05			611	3.58	-0.4			611	2.99	-0.35
	TT	103	11.78	-1.67			102	1.29	-0.04			71	3.75	-0.24			71	2.96	-0.38
Chr03_28907974	TT	167	13.34	-0.11	0.95	Over dominant	167	1.35	0.02	0.03	Dominant	145	4.01	0.02	0.19	Over dominant	145	3.16	-0.18	0.27	Partial dominant
	TC	799	13.04	-0.41			796	1.31	-0.01			705	3.9	-0.09			705	3.3	-0.04
	CC	644	13.99	0.54			642	1.33	0.01			564	4.09	0.1			564	3.44	0.09
Chr03_30754593	CC	964	13.01	-0.45	1.13	Over dominant	964	1.29	-0.03	0.11	Over dominant	829	3.74	-0.25	0.62	Over dominant	829	3.11	-0.23	0.57	Over dominant
	CT	630	14.14	0.68			625	1.37	0.05			570	4.35	0.37			570	3.68	0.34
	TT	16	13.36	-0.09			16	1.27	-0.06			15	3.83	-0.16			15	3.26	-0.09
Chr03_31718792	GG	1165	12.76	-0.69	6.56	Partial dominant	1163	1.28	-0.04	0.78	Over dominant	994	3.58	-0.41	4.42	Partial dominant	994	2.95	-0.39	5.05	Partial dominant
	GC	443	15.25	1.8			440	1.43	0.11			419	4.95	0.96			419	4.25	0.91
	CC	2	19.32	5.87			2	0.65	-0.67			1	8	4.01			1	8	4.66
Chr03_33202419	TT	307	13.76	0.31	1.08	Partial dominant	306	1.34	0.02	0.05	Over dominant	270	4.27	0.28	0.66	Over dominant	270	3.67	0.33	0.69	Over dominant
	TC	490	12.71	-0.75			488	1.3	-0.03			415	3.61	-0.38			415	2.98	-0.36
	CC	813	13.79	0.33			811	1.33	0.01			727	4.1	0.12			727	3.43	0.09
Chr03_33320663	TT	117	11.55	-1.9	2.83	Additive	116	1.21	-0.11	0.13	Partial dominant	96	3.2	-0.79	1.11	Partial dominant	96	2.69	-0.66	0.91	Partial dominant
	TC	750	12.8	-0.65			747	1.32	-0.01			662	3.8	-0.19			662	3.2	-0.14
	CC	737	14.39	0.93			736	1.34	0.02			649	4.31	0.32			649	3.59	0.25
	CG	5	18.78	5.33			5	1.52	0.2			6	2.75	-1.24			6	2.97	-0.37	2.34
	TG	1	11.1	-2.35			1	1.12	-0.21			0	0	0			0	0	0
	GG	0	0	0			0	0	0			1	2.5	-1.49			1	1	-2.34
Chr03_33320712	GG	118	11.55	-1.9	2.87	Additive	117	1.21	-0.11	0.14	Partial dominant	97	3.21	-0.78	1.09	Partial dominant	97	2.7	-0.64	0.88	Partial dominant
	GA	746	12.78	-0.67			743	1.31	-0.01			657	3.79	-0.2			657	3.19	-0.15
	AA	746	14.42	0.97			745	1.35	0.03			660	4.3	0.31			660	3.59	0.24
Chr03_33322093	TT	173	13.2	-0.25	0.42	Partial dominant	173	1.37	0.05	0.05	Dominant	150	4.03	0.04	0.09	Dominant	150	3.22	-0.12	0.16	Dominant
	TC	800	13.49	0.04			796	1.32	0			712	4.01	0.02			712	3.38	0.04
	CC	599	13.62	0.17			598	1.32	0			535	3.94	-0.05			535	3.34	0
	TG	16	8.69	-4.76			16	1.13	-0.2			3	5.5	1.51			3	3.94	0.6
	CG	7	14.19	0.74			7	1.2	-0.12			6	3.42	-0.57			6	2.61	-0.73
	GC	3	9.45	-4			3	0.95	-0.37			2	2.92	-1.07			2	2	-1.34
	C/ins13	4	16.82	3.37			4	1	-0.32			3	3.33	-0.65			3	2.56	-0.79
	T/ins13	3	13.13	-0.32			3	1.08	-0.24			1	4.67	0.68			1	3	-0.34
	G/ins13	1	13.4	-0.05			1	1.12	-0.2			1	8	4.01			1	2	-1.34
	GG	4	9.07	-4.38			4	1.03	-0.29			1	6	2.01			1	2.67	-0.67
Chr03_33322113	TT	1244	13.28	-0.17	0.76		1240	1.31	-0.02	0.08		1075	3.91	-0.07	0.3		1075	3.32	-0.02	0.08
	TC	366	14.04	0.59			365	1.38	0.06			339	4.22	0.23			339	3.4	0.06
Chr03_33322240	CC	310	12.89	-0.56	1.25	Additive	309	1.33	0.01	0.03	Partial dominant	267	3.8	-0.19	0.42	Partial dominant	267	2.99	-0.35	0.67	Additive
	CT	839	13.28	-0.17			835	1.31	-0.01			732	3.93	-0.06			732	3.29	-0.05
	TT	461	14.14	0.69			461	1.34	0.02			415	4.22	0.23			415	3.66	0.32
Chr03_33324224	TT	1003	12.63	-0.82	2.2	Over dominant	999	1.28	-0.04	0.1	Partial dominant	839	3.62	-0.37	0.91	Partial dominant	839	2.93	-0.41	1.01	Partial dominant
	TC	605	14.83	1.38			604	1.39	0.06			575	4.53	0.54			575	3.94	0.6
	CC	0	0	0			0	0	0			0	0	0			0	0	0
	TG	2	5.62	-7.83			2	2.39	1.06			0	0	0			0	0	0
	GG	0	0	0			0	0	0			0	0	0			0	0	0
Chr03_33324323	CC	473	13.53	0.08	0.21	Additive	471	1.3	-0.02	0.04	Over dominant	397	4.14	0.16	0.31	Partial dominant	397	3.46	0.12	0.34	Partial dominant
	CT	817	13.45	0			815	1.34	0.02			735	3.96	-0.03			735	3.36	0.02
	TT	320	13.32	-0.13			319	1.3	-0.02			282	3.84	-0.15			282	3.13	-0.22
Chr03_33324520	GG	1010	12.68	-0.77	2.07	Over dominant	1006	1.29	-0.04	0.1	Over dominant	845	3.63	-0.36	0.89	Over dominant	845	2.93	-0.41	1.02	Over dominant
	GA	600	14.75	1.3			599	1.38	0.06			569	4.52	0.53			569	3.95	0.61
	AA	0	0	0			0	0	0			0	0	0			0	0	0
Chr03_33324707	GG	1012	12.78	-0.67	1.81	Over dominant	1008	1.29	-0.04	0.1	Over dominant	847	3.63	-0.36	2.02	Over dominant	847	2.93	-0.41	2.29	Over dominant
	GT	598	14.59	1.14			597	1.38	0.06			566	4.52	0.53			566	3.96	0.62
	TT	0	0	0			0	0	0			1	2.5	-1.49			1	1.67	-1.67
Chr03_33324767	CC	1014	12.79	-0.66	1.79	Over dominant	1010	1.29	-0.04	0.1	Over dominant	850	3.63	-0.36	2.03	Over dominant	850	2.92	-0.42	2.3	Over dominant
	CG	596	14.58	1.13			595	1.38	0.06			563	4.53	0.54			563	3.97	0.63
	GG	0	0	0			0	0	0			1	2.5	-1.49			1	1.67	-1.67
Chr03_33324780	CC	296	13.38	-0.07	0.68	Over dominant	295	1.33	0.01	0.06	Partial dominant	257	4.37	0.38	0.75	Partial dominant	257	3.8	0.46	0.92	Partial dominant
	CT	846	13.71	0.26			844	1.34	0.02			752	4.06	0.07			752	3.43	0.09
	TT	468	13.04	-0.42			466	1.28	-0.04			405	3.62	-0.37			405	2.88	-0.46
Chr03_33324882	AA	1014	12.79	-0.66	1.79	Over dominant	1010	1.29	-0.04	0.1	Over dominant	850	3.63	-0.36	0.9	Over dominant	850	2.92	-0.42	1.05	Over dominant
	AC	596	14.58	1.13			595	1.38	0.06			564	4.52	0.54			564	3.97	0.63
	CC	0	0	0			0	0	0			0	0	0			0	0	0
	AT	0	0	0			0	0	0			0	0	0			0	0	0
Chr03_33949253	AA	403	13.13	-0.32	1.97	Over dominant	401	1.33	0.01	0.05	Over dominant	360	4	0.01	0.83	Over dominant	360	3.44	0.1	0.77	Over dominant
	AC	485	12.44	-1.01			483	1.29	-0.03			420	3.49	-0.5			420	2.85	-0.49
	CC	718	14.31	0.86			717	1.34	0.02			631	4.32	0.33			631	3.62	0.28
	TT	0	0	0			0	0	0			0	0	0			0	0	0
	CT	1	4.43	-9.02			1	1.57	0.25			0	0	0			0	0	0
	TC	0	0	0			0	0	0			0	0	0			0	0	0
Chr03_33949341	AA	367	13.09	-0.36	1.95	Over dominant	365	1.3	-0.02	0.05	Dominant	330	3.98	0	0.78	Over dominant	330	3.43	0.09	0.73	Over dominant
	AG	496	12.38	-1.07			494	1.3	-0.02			427	3.52	-0.47			427	2.87	-0.47
	GG	745	14.33	0.88			744	1.35	0.03			655	4.3	0.31			655	3.6	0.26
Chr03_33949605	CC	1244	13.28	-0.17	0.76	Over dominant	1240	1.31	-0.02	0.08	Over dominant	1076	3.91	-0.08	0.33	Over dominant	1076	3.32	-0.02	0.08	Over dominant
	CT	366	14.04	0.59			365	1.38	0.06			338	4.24	0.25			338	3.4	0.06
	TT	0	0	0			0	0	0			0	0	0			0	0	0
Chr03_33950773	AA	968	12.5	-0.95	9.32	Partial dominant	964	1.29	-0.04	0.34	Over dominant	818	3.59	-0.4	0.96	Over dominant	818	2.9	-0.44	1.68	Over dominant
	AG	637	14.84	1.38			636	1.38	0.06			589	4.54	0.56			589	3.96	0.62
	GG	5	21.82	8.37			5	1.04	-0.28			7	3.71	-0.27			7	2.29	-1.06
Chr03_33951754	CC	284	12.7	-0.76	1.73	Partial dominant	283	1.32	0	0.03	Partial dominant	246	3.7	-0.28	0.53	Partial dominant	246	2.99	-0.35	0.62	Partial dominant
	CT	800	13.08	-0.37			796	1.31	-0.01			706	3.93	-0.06			706	3.29	-0.05
	TT	526	14.42	0.97			526	1.34	0.02			462	4.23	0.25			462	3.61	0.27
Chr03_33951951	CC	989	12.64	-0.81	10.07	Partial dominant	985	1.29	-0.04	0.32	Over dominant	829	3.59	-0.39	0.96	Over dominant	829	2.92	-0.42	1.68	Over dominant
	CT	617	14.69	1.24			616	1.38	0.06			580	4.55	0.57			580	3.95	0.61
	TT	4	22.72	9.26			4	1.06	-0.26			5	3.7	-0.29			5	2.27	-1.07
Chr03_33952014	GG	989	12.64	-0.81	10.07	Partial dominant	985	1.29	-0.04	0.32	Over dominant	829	3.59	-0.39	0.96	Over dominant	829	2.92	-0.42	1.68	Over dominant
	GA	617	14.69	1.24			616	1.38	0.06			580	4.55	0.57			580	3.95	0.61
	AA	4	22.72	9.26			4	1.06	-0.26			5	3.7	-0.29			5	2.27	-1.07
Chr03_35389976	GG	376	13.13	-0.32	0.52	Over dominant	374	1.3	-0.02	0.03	Dominant	321	3.94	-0.05	0.09	Over dominant	321	3.36	0.02	0.14	Dominant
	GA	895	13.65	0.2			893	1.33	0.01			794	4.03	0.04			794	3.38	0.03
	AA	339	13.28	-0.17			338	1.32	0			299	3.93	-0.05			299	3.23	-0.11
Chr03_35389985	CC	376	13.13	-0.32	0.52	Over dominant	374	1.3	-0.02	0.03	Dominant	321	3.94	-0.05	0.09	Over dominant	321	3.36	0.02	0.14	Dominant
	CT	895	13.65	0.2			893	1.33	0.01			794	4.03	0.04			794	3.38	0.03
	TT	339	13.28	-0.17			338	1.32	0			299	3.93	-0.05			299	3.23	-0.11
Chr03_35390434	GG	378	13.15	-0.31	0.51	Over dominant	376	1.3	-0.02	0.03	Dominant	323	3.95	-0.03	0.07	Over dominant	323	3.37	0.03	0.13	Dominant
	GT	890	13.65	0.2			888	1.33	0.01			789	4.02	0.03			789	3.37	0.03
	TT	342	13.28	-0.17			341	1.32	0			302	3.94	-0.04			302	3.24	-0.1
Chr03_35390691	CC	605	11.39	-2.06	12.35	Partial dominant	602	1.22	-0.1	0.17	Dominant	475	3.08	-0.91	1.37	Dominant	475	2.56	-0.78	1.19	Over dominant
	CT	992	14.57	1.12			990	1.38	0.06			924	4.45	0.46			924	3.75	0.41
	TT	13	23.74	10.29			13	1.39	0.07			15	4.38	0.39			15	2.93	-0.41
Chr03_35391111 (MdBPM2 SNP657)	TT	1019	12.8	-0.65	1.71	Over dominant	1015	1.29	-0.03	0.09	Dominant	854	3.64	-0.35	0.89	Over dominant	854	2.94	-0.4	1.02	Over dominant
	TA	590	14.51	1.06			589	1.38	0.06			558	4.53	0.54			558	3.96	0.62
	AA	0	0	0			0	0	0			0	0	0			0	0	0
	TC	1	53.1	39.65			1	0.22	-1.11			2	2.5	-1.49			2	0.83	-2.51
Chr03_35391258	GG	914	12.47	-0.99	3.25	Additive	910	1.29	-0.04	0.09	Over dominant	784	3.56	-0.43	0.98	Over dominant	784	2.94	-0.4	1.43	Over dominant
	GA	671	14.71	1.26			670	1.37	0.05			611	4.54	0.55			611	3.88	0.54
	AA	25	15.71	2.26			25	1.3	-0.02			19	3.97	-0.01			19	2.46	-0.89
	ins9/del9	0	0	0			0	0	0			0	0	0			0	0	0
Chr03_35391318	AA	919	12.47	-0.98	2.29	Dominant	915	1.29	-0.04	0.13	Over dominant	790	3.56	-0.43	0.98	Partial dominant	790	2.94	-0.4	1.44	Over dominant
	AG	667	14.76	1.31			666	1.38	0.05			607	4.54	0.55			607	3.89	0.55
	GG	24	14.64	1.19			24	1.24	-0.08			17	4.29	0.31			17	2.45	-0.89
Chr03_35391804	AA	925	12.51	-0.94	2.25	Over dominant	921	1.28	-0.04	0.18	Over dominant	790	3.57	-0.42	0.96	Partial dominant	790	2.95	-0.39	1.75	Over dominant
	AG	664	14.76	1.31			663	1.38	0.06			610	4.53	0.54			610	3.88	0.53
	GG	21	13.46	0.01			21	1.2	-0.12			14	4.2	0.22			14	2.12	-1.22
Chr03_35476071	CC	1246	13.41	-0.04	7.32	Over dominant	1244	1.31	-0.01	0.08	Dominant	1109	3.84	-0.14	1.29	Over dominant	1109	3.18	-0.16	1.7	Over dominant
	CT	53	15.58	2.13			53	1.27	-0.05			36	4.96	0.97			36	3.38	0.03
	TT	10	8.26	-5.19			10	1.35	0.03			2	3.67	-0.32			2	1.67	-1.67
	CA	297	13.42	-0.03			294	1.36	0.04			264	4.48	0.49			264	4.02	0.67
	AT	2	11.56	-1.89			2	3.2	1.88			1	0.5	-3.49			1	1	-2.34
	AA	2	15.2	1.75			2	1.74	0.42			2	4	0.01			2	3.83	0.49
	TA	0	0	0			0	0	0			0	0	0			0	0	0
Chr03_35476158	TT	1308	13.46	0.01	0.54	Over dominant	1306	1.31	-0.01	0.12	Over dominant	1145	3.88	-0.11	0.58	Over dominant	1145	3.19	-0.16	0.83	Over dominant
	TG	301	13.42	-0.03			298	1.38	0.06			268	4.45	0.47			268	4.01	0.67
	GG	1	13.96	0.51			1	1.26	-0.06			1	4	0.01			1	3.67	0.33
Chr03_36414853	GG	864	13.96	0.51	1.35	Dominant	862	1.35	0.03	0.09	Over dominant	763	4.13	0.14	1.06	Over dominant	763	3.41	0.07	0.64	Over dominant
	GA	715	12.87	-0.58			712	1.28	-0.04			628	3.78	-0.2			628	3.24	-0.1
	AA	31	12.61	-0.84			31	1.38	0.05			23	4.85	0.86			23	3.88	0.54
Chr06_32387198	GG	1109	12.95	-0.5	6.3	Partial dominant	1106	1.29	-0.03	0.36	Over dominant	948	3.72	-0.26	1.94	Partial dominant	948	3.12	-0.22	1.88	Partial dominant
	GA	499	14.54	1.09			497	1.39	0.07			465	4.52	0.54			465	3.78	0.44
	AA	2	19.25	5.8			2	1.03	-0.29			1	5.67	1.68			1	5	1.66
Chr10_9403318	CC	526	12.89	-0.56	2.1	Partial dominant	526	1.31	-0.02	0.07	Dominant	452	3.6	-0.39	1.16	Partial dominant	452	3.01	-0.33	0.82	Partial dominant
	CT	810	13.29	-0.16			808	1.31	-0.01			727	3.98	-0.01			727	3.39	0.05
	TT	274	14.99	1.54			271	1.38	0.05			235	4.76	0.77			235	3.84	0.49
Chr10_12478767	TT	1016	13	-0.45	4.39	Over dominant	1013	1.31	-0.01	0.31	Partial dominant	894	3.67	-0.32	1.5	Over dominant	894	3.09	-0.25	0.68	Over dominant
	TG	579	14.33	0.88			577	1.33	0.01			516	4.53	0.55			516	3.77	0.43
	GG	15	9.95	-3.51			15	1.62	0.3			4	5.17	1.18			4	3.58	0.24
Chr10_19778489	TT	1085	13.06	-0.39	1.2	Over dominant	1082	1.32	-0.01	0.02	Dominant	936	3.7	-0.29	0.86	Partial dominant	936	3.1	-0.25	0.73	Partial dominant
	TC	525	14.26	0.81			523	1.33	0.01			478	4.55	0.57			478	3.82	0.48
	CC	0	0	0			0	0	0			0	0	0			0	0	0
Chr10_25072352	GG	209	14.23	0.78	0.93	Dominant	209	1.39	0.06	0.09	Partial dominant	191	4.29	0.3	0.51	Partial dominant	191	3.74	0.4	0.76	Partial dominant
	GC	809	13.31	-0.15			806	1.33	0.01			711	4.06	0.07			711	3.49	0.15
	CC	592	13.38	-0.07			590	1.29	-0.03			512	3.77	-0.21			512	2.99	-0.36
Chr10_25583532	AA	983	12.74	-0.71	4.53	Partial dominant	980	1.3	-0.02	0.08	Partial dominant	864	3.65	-0.34	0.88	Partial dominant	864	3.09	-0.25	0.89	Over dominant
	AG	570	14.3	0.85			568	1.35	0.03			511	4.53	0.54			511	3.79	0.45
	GG	57	17.27	3.82			57	1.38	0.06			39	4.32	0.34			39	2.9	-0.44
Chr11_1391510	GG	205	13.17	-0.28	2.18	Partial dominant	205	1.29	-0.03	0.07	Dominant	185	3.7	-0.29	1.02	Dominant	185	3.06	-0.28	0.86	Dominant
	GA	906	12.72	-0.73			906	1.31	-0.02			780	3.66	-0.33			780	3.07	-0.27
	AA	499	14.9	1.45			494	1.36	0.04			449	4.68	0.69			449	3.92	0.58
Chr11_1922241	AA	771	13.83	0.38	1.05	Additive	766	1.32	0	0.02	Dominant	678	4.16	0.17	0.38	Dominant	678	3.47	0.13	0.29	Dominant
	AT	721	13.16	-0.29			721	1.33	0			634	3.84	-0.15			634	3.23	-0.11
	TT	118	12.78	-0.67			118	1.31	-0.02			102	3.78	-0.21			102	3.18	-0.16
Chr11_32559107	TT	1124	12.95	-0.5	20.04	Partial dominant	1119	1.3	-0.02	0.13	Over dominant	988	3.87	-0.12	0.4	Partial dominant	988	3.23	-0.12	1.08	Over dominant
	TC	475	14.18	0.73			475	1.37	0.05			413	4.26	0.28			413	3.64	0.3
	CC	11	32.99	19.54			11	1.43	0.11			13	4.1	0.12			13	2.56	-0.78
Chr12_17767195	TT	1060	12.96	-0.49	8.61	Over dominant	1056	1.29	-0.04	0.26	Partial dominant	922	3.78	-0.21	0.6	Partial dominant	922	3.08	-0.26	0.76	Partial dominant
	TC	544	14.49	1.03			543	1.39	0.07			492	4.38	0.39			492	3.84	0.5
	CC	6	5.87	-7.58			6	1.55	0.22			0	0	0			0	0	0
Chr12_22203610	CC	112	12.36	-1.1	1.84	Partial dominant	112	1.33	0.01	0.08	Over dominant	97	3.64	-0.35	0.65	Dominant	97	2.83	-0.51	0.8	Dominant
	CT	752	12.89	-0.57			750	1.28	-0.04			663	3.74	-0.24			663	3.13	-0.22
	TT	746	14.19	0.74			743	1.36	0.04			654	4.29	0.3			654	3.64	0.29
Chr12_24778590	AA	1092	12.65	-0.8	10.5	Partial dominant	1088	1.28	-0.05	0.21	Partial dominant	928	3.72	-0.27	0.78	Partial dominant	928	3.05	-0.29	1.09	Over dominant
	AG	508	14.98	1.53			507	1.42	0.09			475	4.5	0.51			475	3.93	0.58
	GG	10	23.15	9.7			10	1.49	0.16			11	4.36	0.38			11	2.83	-0.51
Chr12_28128567	AA	1035	12.48	-0.97	4.45	Partial dominant	1031	1.28	-0.04	0.13	Over dominant	896	3.72	-0.27	0.73	Dominant	896	3.08	-0.26	0.81	Over dominant
	AC	530	15.05	1.6			529	1.41	0.09			486	4.45	0.46			486	3.85	0.51
	CC	45	16.93	3.48			45	1.32	-0.01			32	4.41	0.42			32	3.04	-0.3
Chr14_3790454	GG	528	14.6	1.15	3.43	Partial dominant	525	1.38	0.06	0.15	Dominant	495	4.35	0.36	1.49	Dominant	495	3.66	0.32	1.38	Dominant
	GA	827	13.42	-0.03			825	1.32	-0.01			723	4.04	0.06			723	3.41	0.07
	AA	255	11.17	-2.28			255	1.23	-0.09			196	2.86	-1.13			196	2.28	-1.06
Chr15_20994595	CC	314	12.57	-0.89	1.96	Partial dominant	312	1.3	-0.03	0.06	Dominant	285	3.77	-0.22	0.35	Partial dominant	285	3.21	-0.13	0.19	Dominant
	CT	823	13.18	-0.28			820	1.31	-0.01			726	4	0.01			726	3.36	0.02
	TT	473	14.52	1.07			473	1.35	0.03			403	4.12	0.13			403	3.41	0.06
Chr15_26698192	TT	1027	12.48	-0.97	16.29	Partial dominant	1022	1.27	-0.05	0.13	Over dominant	875	3.67	-0.32	0.84	Partial dominant	875	3.04	-0.3	1.13	Over dominant
	TG	579	15.06	1.61			579	1.41	0.08			532	4.51	0.52			532	3.84	0.5
	GG	4	28.77	15.32			4	1.32	-0.01			7	4.1	0.11			7	2.71	-0.63
Chr15_26698729	GG	1028	12.49	-0.96	16.28	Partial dominant	1023	1.28	-0.04	0.12	Over dominant	874	3.69	-0.3	0.79	Over dominant	874	3.06	-0.28	1.31	Over dominant
	GA	578	15.06	1.6			578	1.4	0.08			532	4.48	0.49			532	3.82	0.47
	AA	4	28.77	15.32			4	1.32	-0.01			8	3.9	-0.09			8	2.5	-0.84
Chr15_26698923	CC	1200	12.8	-0.65	15.97	Partial dominant	1195	1.29	-0.03	0.11	Over dominant	1040	3.83	-0.16	0.59	Partial dominant	1040	3.21	-0.13	0.53	Over dominant
	CT	406	15.24	1.78			406	1.4	0.08			368	4.42	0.43			368	3.7	0.36
	TT	4	28.77	15.32			4	1.32	-0.01			6	4.36	0.37			6	3.17	-0.17
Chr15_26699481	CC	663	13.35	-0.1	0.87	Dominant	661	1.31	-0.02	0.04	Dominant	561	3.79	-0.2	0.88	Partial dominant	561	3.14	-0.2	0.72	Partial dominant
	CG	792	13.38	-0.07			790	1.33	0.01			713	4.01	0.02			713	3.4	0.06
	GG	155	14.22	0.77			154	1.34	0.02			140	4.67	0.68			140	3.87	0.52
Chr15_26699697	CC	650	13.5	0.05	0.83	Over dominant	648	1.3	-0.02	0.05	Partial dominant	560	3.78	-0.2	0.88	Partial dominant	560	3.13	-0.21	0.73	Partial dominant
	CT	803	13.28	-0.17			801	1.33	0.01			714	4.01	0.03			714	3.4	0.06
	TT	157	14.11	0.66			156	1.36	0.03			140	4.67	0.68			140	3.87	0.52
Chr15_26869888	GG	1031	12.49	-0.96	16.28	Over dominant	1026	1.28	-0.04	0.12	Over dominant	877	3.68	-0.31	0.82	Partial dominant	877	3.05	-0.29	1	Over dominant
	GA	575	15.07	1.62			575	1.4	0.08			531	4.5	0.51			531	3.83	0.49
	AA	4	28.77	15.32			4	1.32	-0.01			6	4.19	0.21			6	2.83	-0.51
Chr15_31983275	GG	730	12.47	-0.98	2.05	Partial dominant	729	1.25	-0.08	0.15	Dominant	591	3.25	-0.73	1.61	Partial dominant	591	2.6	-0.74	1.54	Partial dominant
	GA	572	14.13	0.67			572	1.4	0.07			533	4.32	0.34			533	3.73	0.39
	AA	308	14.52	1.07			304	1.37	0.05			289	4.87	0.88			289	4.14	0.8
Chr15_47522379	TT	489	12.4	-1.05	2.55	Partial dominant	485	1.27	-0.05	0.13	Partial dominant	428	3.5	-0.49	0.91	Partial dominant	428	2.88	-0.46	0.84	Partial dominant
	TC	758	13.41	-0.04			757	1.31	-0.01			678	4.1	0.12			678	3.46	0.12
	CC	363	14.96	1.5			363	1.41	0.08			308	4.41	0.42			308	3.72	0.38
Chr15_47997542	TT	1054	12.62	-0.83	17.29	Partial dominant	1049	1.28	-0.04	0.39	Over dominant	898	3.73	-0.26	1.55	Partial dominant	898	3.1	-0.24	0.65	Partial dominant
	TA	554	14.98	1.53			554	1.4	0.08			513	4.43	0.45			513	3.76	0.41
	AA	2	29.91	16.46			2	1.01	-0.31			3	5.28	1.29			3	3.56	0.21
Chr15_47997769	TT	258	11.52	-1.93	3.29	Partial dominant	258	1.23	-0.1	0.17	Dominant	190	3	-0.99	1.63	Partial dominant	190	2.47	-0.87	1.4	Partial dominant
	TC	1045	13.53	0.08			1043	1.33	0			928	3.99	0			928	3.35	0.01
	CC	307	14.81	1.36			304	1.39	0.07			296	4.62	0.64			296	3.87	0.53
Chr15_47997773	CC	249	11.66	-1.79	18.25	Partial dominant	249	1.21	-0.12	0.38	Over dominant	190	3	-0.99	2.28	Additive	190	2.47	-0.87	1.18	Partial dominant
	CA	407	14.8	1.35			407	1.39	0.07			368	4.32	0.34			368	3.65	0.31
	AA	2	29.91	16.46			2	1.01	-0.31			3	5.28	1.29			3	3.56	0.21
	CG	643	12.66	-0.79			641	1.29	-0.03			558	3.76	-0.22			558	3.15	-0.19
	AG	126	15.61	2.16			126	1.43	0.11			124	4.64	0.65			124	3.96	0.62
	GA	20	14.64	1.19			20	1.43	0.1			20	5.3	1.32			20	4.7	1.36
	GG	163	13.93	0.48			160	1.37	0.05			151	4.5	0.52			151	3.7	0.36
Chr15_47997843	CC	249	11.66	-1.79	3.1	Partial dominant	249	1.21	-0.12	0.19	Partial dominant	190	3	-0.99	1.63	Partial dominant	190	2.47	-0.87	1.41	Partial dominant
	CT	1051	13.49	0.04			1049	1.33	0.01			927	3.98	0			927	3.35	0.01
	TT	310	14.76	1.31			307	1.4	0.07			297	4.63	0.64			297	3.88	0.54
Chr15_47998636	CC	1041	12.55	-0.9	13.47	Partial dominant	1036	1.28	-0.04	0.39	Over dominant	890	3.72	-0.27	0.75	Dominant	890	3.09	-0.26	1.12	Over dominant
	CT	566	15.04	1.58			566	1.4	0.07			519	4.45	0.46			519	3.79	0.45
	TT	3	26.02	12.57			3	1	-0.32			5	4.47	0.48			5	2.67	-0.67
Chr15_47998776	CC	692	13.66	0.2	0.88	Over dominant	692	1.32	0	0.05	Dominant	580	3.86	-0.13	0.7	Dominant	580	3.24	-0.1	0.5	Dominant
	CA	762	13.15	-0.3			760	1.31	-0.01			688	3.97	-0.01			688	3.34	0
	AA	156	14.03	0.58			153	1.36	0.04			146	4.56	0.57			146	3.74	0.4
Chr15_47998796	CC	250	11.65	-1.8	3.13	Partial dominant	250	1.21	-0.12	0.2	Partial dominant	190	3	-0.99	1.63	Partial dominant	190	2.47	-0.87	1.41	Partial dominant
	CT	1051	13.49	0.04			1049	1.33	0.01			927	3.98	0			927	3.35	0.01
	TT	309	14.78	1.33			306	1.4	0.08			297	4.63	0.64			297	3.88	0.54
Chr15_47999703	CC	683	13.7	0.25	0.88	Partial dominant	683	1.32	0	0.05	Dominant	577	3.87	-0.12	0.66	Dominant	577	3.25	-0.1	0.49	Dominant
	CT	769	13.12	-0.34			767	1.31	-0.01			689	3.97	-0.02			689	3.34	0
	TT	158	13.99	0.54			155	1.36	0.04			148	4.53	0.54			148	3.73	0.39
Chr15_48000489	TT	268	11.48	-1.97	3.34	Additive	268	1.23	-0.09	0.16	Additive	194	2.99	-1	1.66	Additive	194	2.47	-0.87	1.42	Partial dominant
	TC	1035	13.55	0.1			1033	1.33	0			924	3.99	0			924	3.35	0.01
	CC	307	14.82	1.37			304	1.39	0.07			296	4.65	0.66			296	3.89	0.55
Chr15_48000659	CC	1045	12.61	-0.84	14.51	Partial dominant	1040	1.28	-0.04	0.46	Over dominant	894	3.72	-0.27	2.12	Partial dominant	894	3.08	-0.26	0.71	Over dominant
	CT	563	14.97	1.52			563	1.4	0.07			518	4.45	0.46			518	3.79	0.45
	TT	2	27.12	13.67			2	0.93	-0.39			2	5.83	1.85			2	3.33	-0.01
	C/insA	0	0	0			0	0	0			0	0	0			0	0	0
Chr15_48001259	CC	1006	13.63	0.18	0.92	Additive	1006	1.33	0.01	0.09	Dominant	866	3.98	-0.01	0.23	Dominant	866	3.32	-0.02	1.11	Over dominant
	CT	581	13.17	-0.28			577	1.32	-0.01			529	4.01	0.02			529	3.41	0.07
	TT	23	12.71	-0.74			22	1.24	-0.08			19	3.78	-0.21			19	2.3	-1.04
Chr15_48001260	AA	681	13.7	0.25	0.86	Over dominant	681	1.32	0	0.05	Partial dominant	575	3.87	-0.12	0.66	Partial dominant	575	3.24	-0.1	0.5	Partial dominant
	AG	770	13.12	-0.33			768	1.31	-0.01			690	3.97	-0.02			690	3.34	-0.01
	GG	159	13.98	0.53			156	1.36	0.04			149	4.53	0.54			149	3.74	0.4
Chr16_1074197	AA	1115	12.81	-0.64	22.86	Partial dominant	1110	1.28	-0.04	0.81	Over dominant	960	3.75	-0.24	1.5	Over dominant	960	3.17	-0.17	2.27	Over dominant
	AG	493	14.81	1.36			493	1.41	0.09			451	4.5	0.51			451	3.71	0.37
	GG	2	35.68	22.22			2	0.6	-0.72			3	3	-0.99			3	1.44	-1.9
Chr16_1074260	AA	1091	12.68	-0.77	26.16	Partial dominant	1086	1.28	-0.04	0.58	Partial dominant	942	3.72	-0.26	0.79	Dominant	942	3.17	-0.17	0.78	Over dominant
	AT	515	14.89	1.44			515	1.4	0.08			466	4.51	0.53			466	3.7	0.36
	TT	4	38.84	25.39			4	1.86	0.54			6	4.5	0.51			6	2.92	-0.42
Chr16_1074428	TT	1083	12.63	-0.82	26.53	Partial dominant	1078	1.28	-0.04	0.12	Partial dominant	935	3.72	-0.27	0.8	Over dominant	935	3.16	-0.18	1.78	Over dominant
	TC	521	14.87	1.42			521	1.4	0.08			471	4.52	0.53			471	3.72	0.38
	CC	6	39.16	25.71			6	1.36	0.04			8	3.94	-0.05			8	1.94	-1.4
Chr16_1074586	GG	1073	12.61	-0.84	26.87	Partial dominant	1068	1.29	-0.04	0.29	Partial dominant	925	3.72	-0.27	1.11	Over dominant	925	3.17	-0.17	1.67	Over dominant
	GA	530	14.8	1.35			530	1.39	0.07			478	4.52	0.53			478	3.71	0.37
	AA	7	39.48	26.03			7	1.57	0.25			11	3.41	-0.58			11	2.05	-1.3
Chr16_1074630	TT	1076	12.61	-0.84	26.55	Partial dominant	1071	1.28	-0.04	0.12	Over dominant	927	3.72	-0.26	0.77	Over dominant	927	3.17	-0.17	1.64	Over dominant
	TC	528	14.88	1.43			528	1.4	0.08			478	4.5	0.51			478	3.7	0.35
	CC	6	39.16	25.71			6	1.36	0.04			9	3.89	-0.1			9	2.06	-1.29
Chr16_1075251	AA	755	13.27	-0.18	7.32	Dominant	751	1.33	0.01	0.04	Dominant	667	4.03	0.04	0.43	Over dominant	667	3.53	0.19	0.51	Partial dominant
	AG	822	13.33	-0.12			821	1.32	-0.01			717	3.93	-0.05			717	3.18	-0.16
	GG	33	20.59	7.14			33	1.29	-0.03			30	4.37	0.38			30	3.02	-0.32
Chr16_1075252	TT	1114	12.8	-0.65	36.3	Partial dominant	1109	1.29	-0.04	0.22	Partial dominant	955	3.76	-0.23	0.98	Over dominant	955	3.18	-0.16	2.13	Over dominant
	TC	493	14.7	1.25			493	1.41	0.08			454	4.48	0.49			454	3.7	0.36
	CC	3	49.1	35.65			3	1.5	0.18			5	3.5	-0.49			5	1.57	-1.77
Chr16_1075289	GG	1119	12.82	-0.63	36.28	Partial dominant	1114	1.29	-0.04	0.22	Partial dominant	961	3.75	-0.24	0.75	Over dominant	961	3.18	-0.16	1.99	Over dominant
	GA	488	14.67	1.22			488	1.4	0.08			449	4.49	0.51			449	3.7	0.36
	AA	3	49.1	35.65			3	1.5	0.18			4	3.75	-0.24			4	1.71	-1.63
Chr16_1076399	TT	1134	12.88	-0.57	1.92	Over dominant	1129	1.28	-0.04	0.13	Over dominant	971	3.76	-0.23	2	Over dominant	971	3.17	-0.17	2.04	Over dominant
	TA	476	14.8	1.35			476	1.41	0.09			442	4.5	0.51			442	3.72	0.37
	AA	0	0	0			0	0	0			1	2.5	-1.49			1	1.67	-1.67
Chr16_1440735	TT	1144	13.01	-0.45	1.54	Over dominant	1139	1.29	-0.04	0.13	Over dominant	979	3.76	-0.23	0.75	Over dominant	979	3.17	-0.17	0.56	Over dominant
	TC	465	14.54	1.09			465	1.42	0.09			434	4.51	0.52			434	3.73	0.39
	CC	0	0	0			0	0	0			0	0	0			0	0	0
	ins34/del34	1	15.85	2.39			1	0.27	-1.05			1	2	-1.99			1	0	-3.34
Chr16_1540780	GG	1135	12.85	-0.6	40.25	Partial dominant	1130	1.28	-0.04	1.21	Over dominant	970	3.75	-0.24	2.03	Over dominant	970	3.17	-0.17	2.9	Over dominant
	GA	474	14.8	1.35			474	1.42	0.1			442	4.52	0.54			442	3.73	0.39
	AA	1	53.1	39.65			1	0.22	-1.11			2	2.5	-1.49			2	0.83	-2.51
Chr16_2524728	GG	1590	13.4	-0.05	4.85	Dominant	1585	1.32	0	0.44	Dominant	1402	3.99	0	0.16	Over dominant	1402	3.34	0	0.92	Over dominant
	GC	19	17.5	4.05			19	1.42	0.1			11	3.83	-0.15			11	3.59	0.25
	CC	1	18.25	4.8			1	0.99	-0.34			1	4	0.01			1	2.67	-0.67
Chr16_2896269	CC	1076	12.57	-0.89	22.24	Partial dominant	1071	1.28	-0.04	0.27	Over dominant	923	3.68	-0.3	2.02	Over dominant	923	3.14	-0.2	2.34	Over dominant
	CT	530	15.09	1.64			530	1.41	0.09			483	4.59	0.6			483	3.76	0.42
	TT	4	34.81	21.35			4	1.14	-0.18			8	2.56	-1.42			8	1.42	-1.92
Chr16_2896276	TT	1081	12.57	-0.88	20.05	Partial dominant	1076	1.28	-0.04	0.84	Over dominant	929	3.68	-0.31	1.6	Over dominant	929	3.13	-0.21	2.72	Over dominant
	TC	526	15.16	1.71			526	1.42	0.09			479	4.59	0.61			479	3.77	0.43
	CC	3	32.63	19.17			3	0.57	-0.75			6	3	-0.99			6	1.06	-2.29
Chr16_2896397	CC	1082	12.57	-0.88	20.05	Partial dominant	1077	1.28	-0.04	0.84	Over dominant	930	3.68	-0.3	1.6	Over dominant	930	3.13	-0.21	2.72	Over dominant
	CT	525	15.16	1.71			525	1.42	0.09			478	4.59	0.61			478	3.77	0.43
	TT	3	32.63	19.17			3	0.57	-0.75			6	3	-0.99			6	1.06	-2.29
Chr16_2896490	GG	1077	12.57	-0.88	22.23	Partial dominant	1072	1.28	-0.04	0.27	Over dominant	924	3.69	-0.3	2.02	Over dominant	924	3.14	-0.2	2.34	Over dominant
	GA	529	15.09	1.64			529	1.41	0.09			482	4.59	0.6			482	3.76	0.42
	AA	4	34.81	21.35			4	1.14	-0.18			8	2.56	-1.42			8	1.42	-1.92
Chr16_2896633	TT	1083	12.57	-0.88	20.05	Partial dominant	1078	1.28	-0.04	0.85	Over dominant	931	3.68	-0.31	1.7	Over dominant	931	3.13	-0.21	2.91	Over dominant
	TA	524	15.16	1.71			524	1.42	0.1			478	4.6	0.61			478	3.78	0.44
	AA	3	32.63	19.17			3	0.57	-0.75			5	2.9	-1.09			5	0.87	-2.47
Chr16_2896835	GG	1094	12.68	-0.77	27.13	Partial dominant	1089	1.28	-0.04	1.04	Over dominant	942	3.69	-0.3	1.97	Over dominant	942	3.14	-0.2	3.34	Over dominant
	GA	514	14.98	1.53			514	1.41	0.09			468	4.6	0.61			468	3.76	0.42
	AA	2	39.81	26.36			2	0.37	-0.95			4	2.62	-1.36			4	0.42	-2.92
Chr16_2897611	TT	1035	12.65	-0.8	10.94	Partial dominant	1030	1.28	-0.05	0.13	Over dominant	905	3.7	-0.28	1.74	Over dominant	905	3.17	-0.17	2.06	Over dominant
	TG	567	14.76	1.31			567	1.41	0.08			499	4.53	0.54			499	3.69	0.35
	GG	8	23.59	10.14			8	1.3	-0.02			10	2.78	-1.2			10	1.63	-1.71
Chr16_2897981	TT	1091	12.57	-0.88	23.1	Partial dominant	1086	1.28	-0.05	0.82	Over dominant	935	3.68	-0.31	1.6	Over dominant	935	3.13	-0.21	2.88	Over dominant
	TA	517	15.22	1.76			517	1.42	0.1			476	4.59	0.61			476	3.77	0.43
	AA	2	35.68	22.22			2	0.6	-0.72			3	3	-0.99			3	0.89	-2.45
Chr16_2898833	GG	1145	12.95	-0.5	1.72	Over dominant	1140	1.28	-0.04	0.14	Dominant	980	3.74	-0.25	0.82	Over dominant	980	3.14	-0.2	0.65	Over dominant
	GA	465	14.67	1.22			465	1.42	0.1			434	4.56	0.57			434	3.79	0.45
	AA	0	0	0			0	0	0			0	0	0			0	0	0
Chr16_2898862	GG	1595	13.38	-0.07	7.21	Over dominant	1590	1.32	0		Dominant	1403	3.99	0	0.14	Over dominant	1403	3.34	0	0.05	Over dominant
	ins26/del26	15	20.59	7.14			15	1.32	0			11	3.85	-0.14			11	3.39	0.05
	del26	0	0	0			0	0	0			0	0	0			0	0	0
Chr16_2919342	TT	1029	12.69	-0.76	4.27	Additive	1024	1.28	-0.05	0.14	Over dominant	904	3.7	-0.29	0.88	Over dominant	904	3.17	-0.17	1.55	Over dominant
	TA	535	15.03	1.58			535	1.42	0.09			485	4.57	0.59			485	3.74	0.4
	AA	12	16.96	3.51			12	1.28	-0.04			7	3.74	-0.25			7	2.19	-1.15
	AG	4	10.51	-2.94			4	1.1	-0.22			2	4.08	0.1			2	2.67	-0.67	2
	TG	28	10.33	-3.13			28	1.34	0.01			14	2.74	-1.25			14	1.42	-1.92
	GG	2	10.96	-2.49			2	1.33	0.01			1	1.67	-2.32			1	0.67	-2.67
Chr16_3059129	TT	1126	12.9	-0.55	5.35	Partial dominant	1121	1.28	-0.04	0.44	Over dominant	967	3.74	-0.25	1.28	Over dominant	967	3.14	-0.2	2.46	Over dominant
	TC	483	14.72	1.26			483	1.43	0.1			445	4.53	0.54			445	3.79	0.45
	CC	1	18.25	4.8			1	0.99	-0.34			2	3.25	-0.74			2	1.33	-2.01
Chr16_3059544 (Linked to MdERF118 Del3)	CC	113	11.06	-2.39	3.43	Additive	113	1.19	-0.13	0.17	Partial dominant	99	2.55	-1.43	1.94	Partial dominant	99	1.92	-1.42	1.84	Partial dominant
	CT	807	12.9	-0.56			804	1.31	-0.02			704	3.75	-0.24			704	3.18	-0.17
	TT	690	14.49	1.04			688	1.36	0.04			611	4.5	0.51			611	3.76	0.42
Chr16_3059667	AA	1079	12.56	-0.89	20.06	Partial dominant	1074	1.28	-0.05	0.85	Over dominant	927	3.68	-0.31	1.59	Over dominant	927	3.13	-0.21	2.73	Over dominant
	AG	528	15.15	1.7			528	1.42	0.1			481	4.59	0.6			481	3.78	0.44
	GG	3	32.63	19.17			3	0.57	-0.75			6	3	-0.99			6	1.06	-2.29
Chr16_3060151_3060153	-	1610	13.45	0			1605	1.32	0			1414	3.99	0			1414	3.34	0
Chr16_3383982	TT	1580	13.5	0.05	2.85	Over dominant	1575	1.32	0	0.03	Over dominant	1396	4	0.02	1.2	Over dominant	1396	3.36	0.02	1.23	Over dominant
	TA	30	10.65	-2.8			30	1.3	-0.03			18	2.81	-1.18			18	2.13	-1.21
	AA	0	0	0			0	0	0			0	0	0			0	0	0
Chr16_3569426	GG	1582	13.43	-0.03	2.63	Over dominant	1577	1.32	0	0.04	Over dominant	1398	3.98	-0.01	1.48	Partial dominant	1398	3.35	0.01	3.35	Partial dominant
	GA	14	16.05	2.6			14	1.37	0.04			8	3.88	-0.11			8	3.23	-0.11
	AA	0	0	0			0	0	0			1	2.5	-1.49			1	0	-3.34
	GT	14	13.8	0.35			14	1.2	-0.12			7	5.5	1.51			7	2.79	-0.56	0.56
	TA	0	0	0			0	0	0			0	0	0			0	0	0
	TT	0	0	0			0	0	0			0	0	0			0	0	0
Chr16_5301992	AA	1570	13.38	-0.07	2.71	Over dominant	1565	1.32	0	0.03	Over dominant	1385	3.96	-0.03	1.25	Over dominant	1385	3.34	-0.01	0.28	Over dominant
	AT	40	16.09	2.64			40	1.29	-0.03			29	5.21	1.22			29	3.61	0.27
	TT	0	0	0			0	0	0			0	0	0			0	0	0
Chr16_5905575	AA	1111	12.64	-0.81	28.96	Partial dominant	1106	1.28	-0.04	0.83	Over dominant	949	3.68	-0.31	1.79	Over dominant	949	3.11	-0.23	2.72	Over dominant
	AC	497	15.16	1.71			497	1.43	0.1			462	4.62	0.64			462	3.83	0.49
	CC	2	41.6	28.15			2	0.59	-0.73			3	2.83	-1.15			3	1.11	-2.23
Chr16_5905651	CC	1125	12.63	-0.82	28.97	Partial dominant	1120	1.28	-0.04	0.83	Over dominant	963	3.69	-0.29	1.88	Over dominant	963	3.12	-0.22	2.76	Over dominant
	CG	483	15.24	1.79			483	1.43	0.1			447	4.63	0.64			447	3.84	0.5
	GG	2	41.6	28.15			2	0.59	-0.73			4	2.75	-1.24			4	1.08	-2.26
Chr16_5906197	TT	1122	12.59	-0.86	23.11	Partial dominant	1117	1.28	-0.04	0.16	Over dominant	966	3.7	-0.29	2.15	Over dominant	966	3.12	-0.22	2.27	Over dominant
	TC	484	15.27	1.82			484	1.42	0.09			441	4.64	0.66			441	3.85	0.5
	CC	4	35.7	22.25			4	1.25	-0.07			7	2.5	-1.49			7	1.57	-1.77
Chr16_5906315	CC	1147	12.77	-0.68	28.83	Partial dominant	1142	1.28	-0.04	0.84	Over dominant	983	3.69	-0.3	1.84	Over dominant	983	3.09	-0.25	2.82	Over dominant
	CT	461	15.03	1.58			461	1.43	0.11			428	4.68	0.69			428	3.93	0.59
	TT	2	41.6	28.15			2	0.59	-0.73			3	2.83	-1.15			3	1.11	-2.23
Chr16_5979221	CC	1079	12.52	-0.94	21.31	Partial dominant	1074	1.27	-0.05	0.7	Over dominant	925	3.66	-0.33	1.54	Over dominant	925	3.08	-0.26	2.53	Over dominant
	CT	528	15.25	1.8			528	1.42	0.1			483	4.63	0.64			483	3.86	0.52
	TT	3	33.82	20.37			3	0.72	-0.6			6	3.08	-0.9			6	1.33	-2.01
Chr16_5979292	TT	1073	12.51	-0.94	23.19	Partial dominant	1068	1.28	-0.05	0.17	Over dominant	918	3.66	-0.32	1.99	Over dominant	918	3.09	-0.25	2.23	Over dominant
	TA	533	15.18	1.72			533	1.42	0.1			488	4.62	0.63			488	3.85	0.51
	AA	4	35.7	22.25			4	1.25	-0.07			8	2.62	-1.36			8	1.62	-1.72
Chr16_9126219_9126434 (MdNAC83 Del216)	del	233	16.07	2.62	3.9	Partial dominant	230	1.47	0.15	0.22	Partial dominant	223	5.02	1.03	1.7	Partial dominant	223	4.38	1.04	1.64	Partial dominant
	ins/del	848	13.53	0.08			846	1.32	0			746	4.08	0.09			746	3.39	0.05
	ins	529	12.17	-1.28			529	1.26	-0.07			445	3.32	-0.67			445	2.74	-0.6
Chr16_9127269 (MdNAC83 SNP934)	TT	529	12.17	-1.28	3.7	Partial dominant	529	1.26	-0.06	0.2	Partial dominant	445	3.32	-0.67	1.76	Partial dominant	445	2.75	-0.59	1.66	Partial dominant
	TC	843	13.49	0.04			841	1.32	0			741	4.06	0.08			741	3.37	0.03
	CC	232	15.87	2.42			229	1.46	0.14			222	5.08	1.09			222	4.41	1.07
	TG	3	24.86	11.41			3	1.46	0.14			3	4.89	0.9			3	5.11	1.77
	CG	3	30.23	16.78			3	1.95	0.63			3	2.33	-1.65			3	3.67	0.33
Chr16_9128181	GG	1047	12.38	-1.07	2.8	Over dominant	1044	1.27	-0.06	0.17	Partial dominant	896	3.59	-0.4	2.2	Over dominant	896	3.01	-0.33	2.27	Over dominant
	GT	540	15.18	1.73			538	1.43	0.11			501	4.7	0.71			501	3.94	0.6
	TT	0	0	0			0	0	0			1	2.5	-1.49			1	1.67	-1.67
	GA	21	20.32	6.87			21	1.49	0.17			12	4.14	0.15			12	3.72	0.38
	AT	1	53.1	39.65			1	0.22	-1.11			1	2.5	-1.49			1	0	-3.34
	TA	0	0	0			0	0	0			0	0	0			0	0	0
	T/ins36	0	0	0			0	0	0			1	3.5	-0.49			1	2	-1.34
	AA	1	18.25	4.8			1	0.99	-0.34			2	3.25	-0.74			2	1.33	-2.01
	G/ins36	0	0	0			0	0	0			0	0	0			0	0	0
	A/ins36	0	0	0			0	0	0			0	0	0			0	0	0
Chr16_9128903 (MdNAC83 SNP388)	GG	922	13.34	-0.11	2.01	Partial dominant	922	1.31	-0.01	0.07	Partial dominant	793	3.78	-0.2	1.37	Partial dominant	793	3.09	-0.26	1.17	Partial dominant
	GA	651	13.5	0.05			647	1.34	0.02			587	4.19	0.21			587	3.63	0.29
	AA	37	15.36	1.9			36	1.27	-0.05			34	5.16	1.17			34	4.25	0.91
Chr16_9128917	CC	904	13.38	-0.07	1.54	Partial dominant	904	1.31	-0.01	0.08	Over dominant	787	3.78	-0.2	1.14	Partial dominant	787	3.09	-0.26	1.01	Partial dominant
	CT	665	13.46	0.01			661	1.34	0.02			590	4.2	0.21			590	3.64	0.29
	TT	41	14.92	1.47			40	1.27	-0.06			37	4.93	0.94			37	4.1	0.75
Chr16_9129280	TT	640	13.63	0.18	2.41	Over dominant	640	1.35	0.03	0.05	Dominant	587	4.02	0.03	0.52	Over dominant	587	3.36	0.02	0.2	Over dominant
	TG	808	12.93	-0.52			805	1.3	-0.02			700	3.89	-0.1			700	3.35	0.01
	GG	162	15.34	1.89			160	1.3	-0.02			127	4.4	0.42			127	3.17	-0.18
Chr16_9129405	TT	1098	12.8	-0.65	2.04	Over dominant	1095	1.27	-0.05	0.16	Over dominant	938	3.64	-0.34	1.02	Over dominant	938	3.02	-0.32	0.95	Over dominant
	TC	512	14.84	1.39			510	1.44	0.11			476	4.67	0.68			476	3.97	0.63
	CC	0	0	0			0	0	0			0	0	0			0	0	0
Chr16_9129448	TT	903	13.38	-0.07	1.54	Partial dominant	903	1.31	-0.01	0.08	Over dominant	786	3.78	-0.2	1.14	Partial dominant	786	3.09	-0.26	1.01	Partial dominant
	TG	666	13.46	0.01			662	1.34	0.02			591	4.2	0.21			591	3.63	0.29
	GG	41	14.92	1.47			40	1.27	-0.06			37	4.93	0.94			37	4.1	0.75
Chr16_10069605	CC	537	11.4	-2.05	7.24	Partial dominant	534	1.22	-0.1	0.15	Over dominant	436	3.06	-0.93	1.35	Over dominant	436	2.53	-0.81	1.21	Over dominant
	CT	1052	14.39	0.94			1050	1.37	0.05			959	4.41	0.42			959	3.73	0.38
	TT	21	18.64	5.19			21	1.35	0.03			19	4.09	0.1			19	2.51	-0.83
Chr16_10070698	AA	1090	13.31	-0.14	0.62	Over dominant	1085	1.32	0	0.01	Dominant	945	3.9	-0.09	0.67	Partial dominant	945	3.26	-0.08	0.53	Over dominant
	AG	507	13.76	0.3			507	1.32	0			462	4.15	0.17			462	3.5	0.16
	GG	13	13.13	-0.32			13	1.34	0.01			7	4.57	0.58			7	2.98	-0.37
Chr16_13200599 (Linked to MdPAE10 Del379)	AA	197	11.55	-1.9	2.71	Partial dominant	197	1.21	-0.11	0.15	Partial dominant	158	2.94	-1.05	1.49	Partial dominant	158	2.48	-0.86	1.28	Partial dominant
	AT	755	13.23	-0.23			754	1.32	-0.01			669	3.85	-0.13			669	3.18	-0.16
	TT	656	14.26	0.81			652	1.36	0.04			585	4.42	0.44			585	3.76	0.42
	A/delA	2	21.26	7.81			2	0.95	-0.37			2	3.25	-0.74			2	1.5	-1.84
Chr16_13579418	AA	201	11.56	-1.89	2.93	Additive	200	1.25	-0.08	0.13	Partial dominant	160	2.87	-1.12	1.63	Partial dominant	160	2.41	-0.94	1.43	Partial dominant
	AC	755	13.05	-0.4			755	1.3	-0.02			667	3.81	-0.18			667	3.13	-0.21
	CC	654	14.49	1.04			650	1.37	0.05			587	4.49	0.51			587	3.83	0.49
Chr16_14398932	GG	94	12.7	-0.75	1.69	Partial dominant	94	1.28	-0.04	0.09	Partial dominant	76	3.53	-0.46	0.96	Partial dominant	76	2.99	-0.35	0.83	Partial dominant
	GA	778	13.13	-0.32			777	1.3	-0.02			684	3.82	-0.16			684	3.15	-0.19
	AA	635	14.39	0.94			631	1.37	0.05			568	4.49	0.5			568	3.82	0.48
	G/delG	102	10.81	-2.64			102	1.21	-0.12			85	2.42	-1.56			85	2.03	-1.31
	delG	1	9.56	-3.89			1	1.04	-0.28			1	1	-2.99			1	0	-3.34
Chr16_14399127	CC	1030	12.46	-0.99	23.21	Partial dominant	1028	1.27	-0.05	0.81	Over dominant	882	3.6	-0.39	1.79	Over dominant	882	3.01	-0.33	2.85	Over dominant
	CG	573	15.16	1.71			570	1.41	0.09			522	4.67	0.68			522	3.93	0.59
	GG	2	35.68	22.22			2	0.6	-0.72			4	2.88	-1.11			4	1.08	-2.26
	C/delC	5	12.73	-0.72			5	1.18	-0.14			5	3.3	-0.69			5	2.77	-0.57
	delC	0	0	0			0	0	0			1	2.5	-1.49			1	1	-2.34
Chr16_20996010	AA	190	11.48	-1.97	2.87	Partial dominant	190	1.24	-0.08	0.12	Partial dominant	145	3.01	-0.97	1.45	Partial dominant	145	2.51	-0.84	1.25	Partial dominant
	AC	779	13.19	-0.26			778	1.31	-0.01			700	3.8	-0.18			700	3.18	-0.16
	CC	641	14.35	0.9			637	1.36	0.04			569	4.46	0.48			569	3.75	0.41
Chr16_23366479	CC	743	12.03	-1.42	3.79	Partial dominant	743	1.25	-0.07	0.16	Partial dominant	625	3.29	-0.7	1.74	Partial dominant	625	2.74	-0.6	1.42	Partial dominant
	CT	612	14.19	0.74			610	1.38	0.05			570	4.35	0.37			570	3.69	0.35
	TT	255	15.82	2.37			252	1.41	0.09			219	5.02	1.04			219	4.16	0.82
Chr16_38546414	CC	957	13.41	-0.04	0.79	Over dominant	957	1.33	0	0.07	Dominant	835	3.95	-0.04	0.13	Over dominant	835	3.26	-0.08	0.42	Over dominant
	CG	610	13.56	0.11			606	1.31	-0.01			548	4.05	0.06			548	3.49	0.14
	GG	43	12.77	-0.68			42	1.38	0.06			31	3.91	-0.07			31	3.06	-0.28
Chr16_38546603	CC	1228	13.23	-0.22	2.16	Partial dominant	1224	1.3	-0.03	0.22	Partial dominant	1070	3.74	-0.25	1.81	Partial dominant	1070	3.09	-0.25	1.88	Partial dominant
	CG	374	14.12	0.67			373	1.41	0.08			337	4.75	0.76			337	4.1	0.76
	GG	8	15.39	1.94			8	1.51	0.19			7	5.55	1.56			7	4.97	1.63
Chr16_38546887	GG	1126	13.06	-0.39	1.34	Over dominant	1126	1.29	-0.03	0.1	Over dominant	991	3.7	-0.29	1.85	Partial dominant	991	3.05	-0.29	0.99	Over dominant
	GA	463	14.4	0.95			458	1.4	0.07			410	4.64	0.65			410	4.04	0.7
	AA	21	13.57	0.12			21	1.34	0.02			13	5.55	1.56			13	3.64	0.3
Chr16_38547970	TT	355	11.9	-1.55	3.08	Partial dominant	355	1.22	-0.1	0.19	Partial dominant	299	3.11	-0.88	1.75	Partial dominant	299	2.53	-0.81	1.56	Partial dominant
	TC	747	13.15	-0.3			747	1.31	-0.01			677	3.81	-0.18			677	3.21	-0.13
	CC	508	14.98	1.53			503	1.41	0.09			438	4.86	0.87			438	4.09	0.75
Chr16_38573461 (Linked to MdWDR5A SNPi and SNPii )	TT	526	12.53	-0.93	2.87	Partial dominant	526	1.28	-0.04	0.13	Additive	456	3.59	-0.39	1.2	Partial dominant	456	2.99	-0.35	1.07	Partial dominant
	TA	833	13.45	0			832	1.33	0			742	3.99	0.01			742	3.35	0
	AA	251	15.4	1.94			247	1.41	0.09			216	4.8	0.81			216	4.06	0.72
Chr16_38573599 (MdbHLH25 SNP1; Linked to SNP2 and SNP4/5)	CC	701	13.6	0.15	2.31	Over dominant	697	1.32	0	0.14	Over dominant	609	3.9	-0.09	1.14	Partial dominant	609	3.25	-0.09	1	Partial dominant
	CA	616	12.59	-0.86			615	1.28	-0.04			526	3.67	-0.32			526	3.07	-0.27
	AA	293	14.9	1.45			293	1.43	0.1			277	4.81	0.82			277	4.07	0.73
Chr16_38574538	GG	673	13.47	0.02	0.76	Dominant	669	1.31	-0.01	0.07	Dominant	588	3.86	-0.13	0.73	Partial dominant	588	3.25	-0.09	0.65	Dominant
	GT	781	13.31	-0.14			780	1.32	0			681	3.97	-0.02			681	3.3	-0.04
	TT	156	14.07	0.62			156	1.38	0.06			145	4.58	0.6			145	3.9	0.56
Chr16_38574583	CC	1229	13.26	-0.19	9.67	Over dominant	1225	1.3	-0.03	0.28	Over dominant	1071	3.74	-0.25	1.04	Over dominant	1071	3.09	-0.25	1.03	Over dominant
	CT	380	14.1	0.65			379	1.4	0.08			343	4.77	0.79			343	4.13	0.78
	TT	1	4.43	-9.02			1	1.57	0.25			0	0	0			0	0	0
Chr16_38575374	GG	923	13.45	0	1.79	Dominant	923	1.32	0	0.01	Dominant	820	3.94	-0.05	0.12	Over dominant	820	3.25	-0.09	0.75	Over dominant
	GT	626	13.61	0.16			622	1.32	0			557	4.06	0.07			557	3.51	0.17
	TT	61	11.82	-1.63			60	1.33	0.01			37	3.93	-0.05			37	2.77	-0.58
Chr16_38575407	TT	618	12.74	-0.71	2.66	Partial dominant	618	1.3	-0.03	0.11	Partial dominant	541	3.74	-0.25	1.07	Partial dominant	541	3.1	-0.24	0.97	Partial dominant
	TA	743	13.39	-0.06			742	1.32	0			659	3.93	-0.06			659	3.31	-0.04
	AA	249	15.4	1.95			245	1.41	0.08			214	4.81	0.82			214	4.07	0.73
Chr16_38703558	TT	16	14.38	0.93	1.07	Over dominant	16	1.34	0.02	0.07	Over dominant	15	3.3	-0.69	1.12	Partial dominant	15	2.92	-0.42	0.82	Partial dominant
	TG	902	13.31	-0.14			899	1.3	-0.03			781	3.78	-0.21			781	3.15	-0.19
	GG	478	13.51	0.06			476	1.37	0.04			418	4.42	0.43			418	3.75	0.4
	delT	2	35.68	22.22			2	0.6	-0.72			5	3	-0.99			5	1.27	-2.07
	T/delT	212	13.62	0.17			212	1.34	0.02			195	3.97	-0.01			195	3.32	-0.02
Chr16_38704799 (MdRGLG3 SNP167)	CC	708	13.64	0.19	1.2	Over dominant	704	1.32	-0.01	0.05	Dominant	617	3.89	-0.1	0.75	Partial dominant	617	3.22	-0.12	0.78	Partial dominant
	CG	761	13.11	-0.34			760	1.32	0			662	3.95	-0.04			662	3.32	-0.02
	GG	141	14.31	0.86			141	1.36	0.04			135	4.64	0.65			135	4	0.66
Chr16_38704813	GG	20	11.76	-1.7	2.92	Dominant	20	1.33	0.01	0.14	Over dominant	15	2.66	-1.33	2.02	Additive	15	2.31	-1.03	1.69	Additive
	GT	819	12.35	-1.1			819	1.25	-0.07			699	3.33	-0.66			699	2.7	-0.64
	TT	771	14.67	1.22			766	1.4	0.07			700	4.67	0.69			700	4	0.66
Chr16_38704873	TT	12	12.26	-1.19	2.62	Dominant	12	1.31	-0.01	0.15	Partial dominant	10	2.42	-1.56	2.26	Partial dominant	10	2.28	-1.06	1.68	Partial dominant
	TC	775	12.11	-1.34			775	1.24	-0.08			670	3.24	-0.74			670	2.68	-0.66
	CC	823	14.73	1.28			818	1.4	0.07			734	4.69	0.7			734	3.96	0.62
Chr16_38714095	AA	524	12.5	-0.95	2.92	Partial dominant	524	1.27	-0.05	0.14	Partial dominant	454	3.6	-0.39	1.2	Partial dominant	454	3	-0.34	1.06	Partial dominant
	AG	837	13.46	0.01			836	1.33	0.01			745	3.99	0.01			745	3.34	0
	GG	249	15.42	1.97			245	1.41	0.09			215	4.8	0.81			215	4.06	0.72
Chr16_38714327	GG	931	13.47	0.02	1.7	Over dominant	931	1.32	0	0.02	Dominant	828	3.95	-0.04	0.11	Over dominant	828	3.26	-0.08	0.74	Over dominant
	GC	618	13.58	0.13			614	1.32	0			549	4.05	0.06			549	3.5	0.16
	CC	61	11.88	-1.57			60	1.34	0.02			37	3.93	-0.05			37	2.77	-0.58
Chr17_21947295	GG	1367	13.41	-0.05	0.3	Over dominant	1365	1.32	0	0.01	Dominant	1190	3.84	-0.15	0.93	Over dominant	1190	3.19	-0.15	0.96	Over dominant
	GT	243	13.71	0.25			240	1.33	0.01			224	4.77	0.78			224	4.15	0.81
	TT	0	0	0			0	0	0			0	0	0			0	0	0

## Sheet: Table S6
Table S6. List of the 146 apple fruit storybility–associated genes identified by RNA-seq analysis and quantitative trait locus (QTL) analysis
Gene ID	Classification	FIII-0	FIII-6	FIII-12	FIII-18	FII-0	FII-6	FII-12	FII-18	FIII-0	FIII-6	FIII-12	FIII-18	NR_annotation
MD01G1065800	Others	9.2618	10.4394	12.4142	10.616	8.0403	7.99412	9.05504	9.68043	7.56621	9.04481	12.2625	11.8924	PREDICTED: ATP-dependent helicase BRM isoform X1 [Malus domestica]
MD02G1129000	QTL+DEG	0.0879367	1.08461	0.694911	0.329852	0.33262	0.434428	0.523372	0.395786	0.165404	0.267108	0.062927	0.0513817	PREDICTED: alpha-mannosidase-like [Malus domestica]
MD02G1134500	QTL	0.105505	0.0589497	0.0125767	0.017014	0.0767557	0.116165	0	0	0.00816567	0.0137697	0.0287997	0	PREDICTED: NAC domain-containing protein 37-like [Malus domestica]
MD03G1005900	DEG	2.86685	0.302852	0.788266	0.343503	3.27473	0.459015	0.691961	0.871246	2.94825	0.975889	0.86225	1.40045	PREDICTED: glucan endo-1,3-beta-glucosidase 4-like [Malus domestica]
MD03G1077700	Others	1.74573	0.61224	0.177639	0.52198	1.17594	0.439405	0.06241	0.028061	1.6199	0.58521	0.0516453	0.0428487	PREDICTED: calmodulin-binding receptor-like cytoplasmic kinase 2 [Malus domestica]
MD03G1144400	Others	7.67256	4.41358	4.68251	0.932599	5.60294	2.51841	1.8236	0.804254	8.42087	2.80548	5.29071	10.2642	PREDICTED: glucan endo-1,3-beta-glucosidase 14-like isoform X1 [Malus domestica]
MD03G1222700	DEG	83.0281	133.559	104.078	129.638	80.9294	95.8483	65.5836	81.8868	152.413	126.569	142.126	222.118	PREDICTED: NAC domain-containing protein 72-like [Malus domestica]
MD03G1225500	QTL	6.37043	3.40572	3.90205	3.37358	3.42464	1.27758	1.39796	2.03276	6.85508	6.61347	8.8762	7.51292	PREDICTED: choline transporter-like protein 2 [Malus domestica]
MD03G1226000	Others	45.4395	43.322	41.7561	26.0848	13.0647	14.7477	12.0208	14.0155	51.7868	62.3072	74.9465	54.4249	PREDICTED: E3 ubiquitin-protein ligase RMA1H1-like isoform X1 [Malus domestica]
MD03G1227500	Others	768.965	1637.54	1992.82	935.066	1536.89	3769.92	1183.35	4073.18	680.198	1065.99	708.27	706.967	RecName: Full=Metallothionein-like protein type 3; Short=MT-3 [Malus domestica]
MD03G1231800	Others	10.5041	3.45372	2.56988	2.47846	4.83789	4.25235	1.75174	0.983146	6.9835	3.33259	0.808681	1.46833	ethylene-responsive transcription factor 4-like [Malus domestica]
MD03G1251900	Others	25.2777	20.5863	22.7766	29.446	28.4767	15.2609	22.8547	23.1561	21.4921	22.3319	23.6853	28.5722	PREDICTED: peptide methionine sulfoxide reductase B1, chloroplastic [Malus domestica]
MD03G1269700	QTL	4.70425	5.46217	5.44265	5.79331	4.91589	4.52406	5.40451	6.45099	3.93459	5.34714	7.43695	7.44128	PREDICTED: BTB/POZ and MATH domain-containing protein 2-like [Malus domestica]
MD03G1272500	QTL	180.36	45.4667	48.7235	93.0379	178.225	52.2678	75.7842	78.284	83.406	12.5288	13.0158	10.1364	PREDICTED: sugar transporter ERD6-like 7 [Malus domestica]
MD03G1286600	Others	11.7103	4.84445	4.9147	7.05354	9.01923	2.29187	1.58712	6.52293	2.33129	2.39693	1.72825	3.3066	PREDICTED: probable E3 ubiquitin-protein ligase BAH1-like 2 [Malus domestica]
MD03G1292400	Others	0.641148	0.230013	0.0985633	0.229989	0.694016	0.158812	0.171286	0.22531	0.179736	0.211743	0.0264043	0	PREDICTED: probable polygalacturonase isoform X2 [Malus domestica]
MD04G1017200	Others	333.915	104.612	94.8302	28.3478	157.026	0.000571333	90.8605	31.3004	160.355	63.9516	36.6162	12.5308	PREDICTED: adenosylhomocysteinase [Malus domestica]
MD04G1020100	Others	36.5497	0.471689	0.199676	0.138065	4.2005	0.145628	0.0561393	0.052554	4.52887	12.5306	0.21655	0	PREDICTED: xyloglucan endotransglucosylase/hydrolase 2 [Malus domestica]
MD04G1023500	DEG	4.82571	2.10837	1.95249	1.93732	2.92858	1.56236	1.39248	0.837915	4.76144	2.02413	1.02522	1.01854	PREDICTED: transcription factor bHLH77 [Malus domestica]
MD04G1028000	Others	22.7305	28.5726	63.822	19.7106	24.5975	21.3179	24.087	21.2708	34.5529	51.0262	44.847	74.1789	PREDICTED: probable protein phosphatase 2C 33 [Malus domestica]
MD04G1028200	Others	2.52121	3.77028	6.22871	5.23624	2.17432	3.75762	7.43659	5.93959	2.19369	4.19114	6.3224	7.33113	PREDICTED: aspartic proteinase-like protein 2 [Malus domestica]
MD04G1052600	Others	0.743087	14.4379	8.11978	1.38581	2.74584	4.29423	4.46919	1.60978	0.022591	0.59484	1.63004	0.429288	PREDICTED: expansin-like B1 [Malus domestica]
MD04G1060200	Others	0.0442703	0	0	0	0	0	0	0	0.040884	0	0	0	PREDICTED: transcription factor MYB114-like [Malus domestica]
MD04G1154500	Others	2.55078	0.229343	0.310072	0.168084	3.18574	0.600853	0.349512	0.285372	3.43833	2.63795	0.436516	0.164027	PREDICTED: calcium-dependent protein kinase 13 [Malus domestica]
MD04G1173600	Others	0.269247	0.867103	0.835867	0.453271	0.076501	1.80923	4.08005	0.588206	0.445794	0.483528	0.609186	1.2243	lipid transfer protein precursor [Malus domestica]
MD04G1180400	DEG	3.5151	0.839273	0.460524	0.41053	4.35288	0.449851	0.434944	0.540416	2.77119	1.34332	0.279853	0.287158	PREDICTED: serine/threonine-protein kinase At5g01020-like [Malus domestica]
MD04G1225100	DEG	53.0188	21.8119	10.6451	12.2147	54.3768	44.034	18.8825	14.7941	56.8007	43.2587	4.09393	4.51069	auxin-responsive protein IAA16 [Malus domestica]
MD05G1002900	DEG	93.0927	86.5181	44.2616	19.6167	121.951	76.2223	48.549	17.0251	58.7324	42.3637	19.9259	22.3561	PREDICTED: polygalacturonase inhibitor 2-like [Malus domestica]
MD05G1014400	DEG	4.3947	2.26463	2.71728	2.18452	5.821	2.1863	2.04376	3.22316	7.0283	3.01309	1.11315	0.552213	PREDICTED: 1-aminocyclopropane-1-carboxylate oxidase homolog 1-like [Malus domestica]
MD05G1018200	DEG	10.1837	8.56548	7.93765	6.46649	8.14342	19.6863	10.5747	5.60321	8.15821	12.5637	5.34562	7.66285	PREDICTED: dof zinc finger protein DOF3.5 [Malus domestica]
MD05G1051600	DEG	5.83708	2.93318	0.730894	3.83803	3.48441	2.39681	3.22528	1.19429	1.14297	2.53499	0.583403	0.539619	PREDICTED: auxin-induced protein 15A-like [Malus domestica]
MD05G1122200	Others	25.5717	30.9847	32.8362	27.7273	19.5164	16.962	23.1678	19.7556	32.1699	29.8324	28.3618	26.2003	PREDICTED: uncharacterized protein LOC103436221 [Malus domestica]
MD05G1198900	DEG	0.270982	1.44109	0.411526	0.959933	0.225975	1.91763	1.1759	0.554407	0.189718	0.124509	3.71476	0.836548	PREDICTED: ethylene-responsive transcription factor ERF096-like [Pyrus x bretschneideri]
MD05G1247500	DEG	0.036107	0	0	0	0.015336	0	0	0.015124	0	0.010999	0	0	PREDICTED: polygalacturonase QRT3 [Malus domestica]
MD05G1276900	DEG	0.730672	0.182029	0.138266	0.103583	1.07869	0.204274	0.052469	0.045083	0.583023	0.42129	0.0494417	0.026383	PREDICTED: F-box protein SKIP19-like isoform X1 [Malus domestica]
MD06G1031700	DEG	1.56667	0.103107	0.02738	0.216733	2.11985	0.132965	0.531847	0.127798	2.67833	0.660315	0.0418427	0	PREDICTED: NAC domain-containing protein 86 [Malus domestica]
MD06G1047600	DEG	49.1822	1.38303	1.36882	0.456599	47.3574	0.857699	2.13918	0.588971	8.53627	2.09612	0.173057	0.480303	PREDICTED: expansin-like B1 [Malus domestica]
MD06G1072200	Others	11.6184	2.35906	6.70857	0.722634	0.72824	2.834	1.49945	0.661575	4.05946	4.09733	9.26024	16.0124	PREDICTED: dehydration-responsive element-binding protein 1E-like [Malus domestica]
MD06G1088400	DEG	0.739557	0.117729	0	0.0578573	0.97809	0.0337	0.035674	0.0735803	1.14497	0.2465	0.0749917	0.0126753	PREDICTED: BTB/POZ domain-containing protein At1g63850-like [Pyrus x bretschneideri]
MD06G1122000	DEG	14.2559	2.7005	1.34759	0.958754	12.0909	1.26261	1.47055	1.28253	9.86786	3.78741	1.79046	2.24806	PREDICTED: glucan endo-1,3-beta-glucosidase 11-like [Malus domestica]
MD06G1122400	DEG	1.65624	0.653835	0.714187	0.935891	1.3619	0.631601	0.63478	0.636965	1.35205	0.574394	0.127025	0.118386	PREDICTED: beta-1,6-galactosyltransferase GALT31A-like [Malus domestica]
MD06G1132100	DEG	22.2838	11.6493	11.3474	13.4124	19.4406	10.8542	9.62956	13.0287	19.5529	12.9705	6.39507	10.7602	PREDICTED: auxin response factor 2 [Malus domestica]
MD06G1183300	DEG	50.5371	122.735	138.315	108.426	69.8115	157.691	209.393	169.018	55.9101	143.785	225.708	215.115	transcription factor MYB1R1-like [Malus domestica]
MD06G1205900	DEG	3.17275	0.422347	0.319681	0.303493	4.10806	0.637108	0.319414	0.266966	1.96305	0.770978	0.508817	0.204248	PREDICTED: dof zinc finger protein DOF5.4 [Malus domestica]
MD06G1208700	DEG	2.25154	1.17569	2.2032	2.40776	2.36066	0.934883	0.904643	1.21613	1.39064	0.36558	0.545357	1.22618	PREDICTED: ethylene-responsive transcription factor ERF098-like [Malus domestica]
MD06G1211100	DEG	0.0184937	0.923599	1.32647	0.334372	0.346562	0.629962	0.903703	0.348047	0	0.134506	0.959226	0.94451	PREDICTED: transcription factor TCP18-like [Malus domestica]
MD06G1227300	DEG	46.5906	7.44346	19.4269	1.54574	13.5285	0.171704	0.427806	4.67762	39.0444	1.74798	5.35795	1.63037	PREDICTED: probable S-adenosylmethionine-dependent methyltransferase [Malus domestica]
MD07G1134800	Others	11.3014	12.8321	12.8111	13.5673	9.72075	10.7541	11.8804	12.7539	9.96771	12.3615	15.8694	13.808	PREDICTED: ATP-dependent helicase BRM-like [Malus domestica]
MD07G1176300	Others	2.6911	0.778989	0.559434	0.779368	21.0419	15.2277	16.4538	17.8196	9.97615	9.54045	11.1598	12.8818	PREDICTED: MLO-like protein 6 [Malus domestica]
MD08G1002300	DEG	79.4952	60.3206	61.4507	124.319	121.809	51.086	60.7144	90.135	77.3966	28.4988	13.9299	39.6842	PREDICTED: 1,4-alpha-glucan-branching enzyme 1 [Malus domestica]
MD08G1023600	DEG	4.51421	0.739615	0.136313	0.068485	0.988463	0.100496	0.12524	0	1.60507	0.495975	0.0196743	0.004371	PREDICTED: beta-galactosidase 5-like [Malus domestica]
MD08G1034600	DEG	139.879	61.3291	50.0731	92.912	121.064	74.2132	83.5172	117.849	151.635	57.282	37.9987	67.5683	PREDICTED: glucose-6-phosphate isomerase, cytosolic-like [Pyrus x bretschneideri]
MD08G1038900	DEG	1.76492	0.531899	1.25913	0.379153	2.14868	0.153614	0.487907	0.325499	1.9024	0.648451	0.509502	1.50625	PREDICTED: wall-associated receptor kinase-like 14 [Malus domestica]
MD08G1061800	DEG	3.4006	0.412135	0.377257	0.406153	3.55246	0.69438	0.422728	0.353855	4.63592	1.49571	0.505265	0.446255	PREDICTED: probable beta-1,3-galactosyltransferase 12 [Malus domestica]
MD08G1132400	DEG	1.34926	0.24574	0.312448	0.961107	1.32754	0.412209	0.319238	0.753729	1.91321	0.47373	0.289645	0.247118	PREDICTED: glucan endo-1,3-beta-glucosidase 5-like [Malus domestica]
MD09G1037900	DEG	12.0781	3.46706	1.80631	1.05099	6.90548	2.39337	0.990683	0.777343	9.0145	2.44604	1.90778	0.536099	PREDICTED: xyloglucan glycosyltransferase 4-like [Malus domestica]
MD09G1062600	DEG	206.259	127.436	130.3	116.063	185.863	122.798	104.93	108.27	152.022	107.839	57.8628	36.9608	PREDICTED: alpha-1,4 glucan phosphorylase L isozyme [Malus domestica]
MD09G1189700	Others	0.049949	0.024449	0.143451	0.0378327	0	0.066729	0.11763	0	0	0.0775733	0.0757643	0.23408	PREDICTED: protein ROOT HAIR DEFECTIVE 3 isoform X1 [Malus domestica]
MD10G1056200	DEG	3.47965	0.577368	0.705442	3.46352	0.742678	0.214441	1.38822	2.246	0.34752	0.254891	0.895823	0.911544	AGL17-like MADS-box protein [Pyrus pyrifolia]
MD10G1059600	DEG	12.6372	41.9424	27.6982	31.8654	5.05103	26.5389	12.4752	20.9195	1.83785	25.8468	16.8209	4.11115	PREDICTED: auxin-induced protein 15A-like [Malus domestica]
MD10G1059700	DEG	8.90877	20.8821	10.669	12.3393	3.26552	21.8543	9.67628	15.9121	0.0535733	18.8021	11.9153	2.60002	PREDICTED: auxin-responsive protein SAUR21-like [Malus domestica]
MD10G1059800	DEG	0.344545	1.16072	0.996776	0.978901	0.261496	1.9222	0.531933	0.978451	0.0383173	1.64157	0.675239	0.14256	PREDICTED: auxin-responsive protein SAUR21-like [Malus domestica]
MD10G1060100	DEG	1.07017	4.5519	7.05883	1.32165	0.313378	4.42967	3.29808	1.48184	0	11.0186	3.29706	0.069343	PREDICTED: auxin-induced protein 15A-like [Malus domestica]
MD10G1069900	QTL	50.8611	45.8057	46.7089	51.7976	23.9221	16.8165	23.516	12.3777	50.4057	58.7478	41.4226	34.0248	PREDICTED: bZIP transcription factor 53-like [Malus domestica]
MD10G1070300	QTL	45.2449	49.6984	52.6175	46.7201	47.7314	60.0095	58.5757	45.0839	47.1048	51.3793	46.3359	39.9552	PREDICTED: phosphatidylinositol transfer protein SFH8-like isoform X2 [Malus domestica]
MD10G1074000	QTL	6.85231	9.84983	6.32012	10.5961	10.7103	5.07795	3.91096	5.83286	12.2002	12.6074	8.02097	4.25815	PREDICTED: transcription factor bHLH63 isoform X1 [Malus domestica]
MD10G1077100	DEG	87.9183	58.3735	43.0276	42.9287	104.855	68.6134	38.4172	36.1505	104.657	94.6713	90.6741	63.7845	PREDICTED: glucan endo-1,3-beta-glucosidase 7-like [Malus domestica]
MD10G1123300	Others	27.9099	20.3021	19.5681	22.6805	29.2477	24.8042	24.4678	26.3668	22.0883	21.3879	20.2176	19.1159	PREDICTED: 26S proteasome non-ATPase regulatory subunit 4 homolog [Malus domestica]
MD10G1198400	Others	0.059773	0.557463	0.269586	0.094834	0.0684037	0.192581	0.100255	0.350294	0.0712647	0.068141	0.0432173	0.147371	PREDICTED: NAC domain-containing protein 21/22 [Malus domestica]
MD10G1202100	DEG	8.17705	40.5103	65.9401	113.591	23.8689	37.0394	51.2279	69.2474	135.51	94.8255	86.2199	121.753	PREDICTED: auxin-responsive protein SAUR71 [Malus domestica]
MD10G1249900	Others	0.157714	0.0910803	0	0.037359	0.0525577	0.086184	0	0.02699	0.19563	0.124113	0.0255537	0.0174277	PREDICTED: LOW QUALITY PROTEIN: coatomer subunit alpha-1-like [Malus domestica]
MD10G1275000	Others	0	0	0	0.120776	0	0.0489033	0.040166	0.128077	0	0	0	0	PREDICTED: IRK-interacting protein [Malus domestica]
MD10G1328100	QTL+DEG	2097.99	24965.2	22267.6	21054.1	3116	22599.8	19327	11308.2	4716.37	14159.1	16462.5	12602.7	RecName: Full=1-aminocyclopropane-1-carboxylate oxidase 1
MD11G1005500	Others	0	0	0.004237	0	0	0	0.00919333	0	0.0105257	0.00766433	0.005816	0	importin-5-like [Olea europaea var. sylvestris]
MD11G1221600	QTL	12.7676	6.5425	6.43621	8.28663	3.9466	2.1576	2.70875	2.16103	7.69023	7.09571	8.51267	13.2568	PREDICTED: uncharacterized protein LOC103967061 [Pyrus x bretschneideri]
MD11G1290500	Others	1.56283	1.6059	1.19626	1.93914	2.06371	1.55701	1.57056	1.77459	1.9577	1.80956	2.71415	2.47564	PREDICTED: BTB/POZ and MATH domain-containing protein 2-like isoform X1
MD11G1307100	DEG	0.028324	1.77454	0.622797	0.637509	0.029959	0.637129	1.29151	0.415452	0.109225	0.422501	0.122254	0.170569	PREDICTED: endoglucanase 17-like [Malus domestica]
MD12G1012700	Others	0.0313747	0	0.0122587	0	0.0379397	0.00850167	0.02252	0	0.100629	0.0280367	0.0797233	0	PREDICTED: transcription factor MYB122 [Malus domestica]
MD12G1077400	DEG	0.840791	0.0423417	0.197511	0.214437	0.80651	0.115596	0.566792	0.09741	0.252082	0	0	0.032123	PREDICTED: polygalacturonase-like [Malus domestica]
MD12G1077600	DEG	1.4879	0.205382	0.115004	0.0346937	1.89105	0.128017	0.0886783	0.0547333	2.28838	1.40365	0.132894	0.64334	PREDICTED: polygalacturonase-like [Malus domestica]
MD12G1078200	DEG	17.1161	5.24399	3.78442	5.32453	21.0909	3.39965	2.90971	2.85237	20.7542	12.2197	2.24217	4.17184	PREDICTED: putative E3 ubiquitin-protein ligase XBAT31 [Malus domestica]
MD12G1187100	QTL	25.6498	60.3388	17.3154	4.78781	8.69586	107.61	30.7706	0.387627	15.6689	11.019	10.8783	4.76234	non-specific lipid-transfer protein precursor [Malus domestica]
MD12G1190700	QTL	12.4912	18.2416	15.3793	9.37409	9.94886	14.0713	17.4797	14.3779	32.1826	34.267	47.233	33.3598	FERONIA receptor-like kinase [Malus prunifolia]
MD12G1241500	DEG	49.9646	16.1742	12.6095	21.0349	41.2918	10.145	22.5486	35.3773	55.3239	42.3	69.7231	88.6122	PREDICTED: transcription factor UNE12-like isoform X2 [Malus domestica]
MD12G1241800	DEG	17.2058	7.96597	8.36589	17.3612	18.6544	10.3678	10.6038	20.906	26.3147	17.7437	4.49901	11.9512	PREDICTED: auxin-responsive protein IAA16 [Pyrus x bretschneideri]
MD13G1016200	Others	0.426761	1.24229	0.436753	0.242031	0.323867	0.902925	1.21925	1.11686	0.258149	0.418347	0.398664	0.157524	PREDICTED: uncharacterized protein LOC103423718 [Malus domestica]
MD13G1083600	QTL	90.9795	90.5211	94.8449	89.5084	73.8837	62.9847	75.2437	74.5667	108.43	112.722	112.498	112.298	PREDICTED: serine/threonine-protein phosphatase PP2A catalytic subunit [Malus domestica]
MD13G1084100	DEG	6.39606	2.3318	1.97377	3.12288	5.3727	2.36733	2.00816	2.44191	2.46372	1.2517	1.03874	1.83141	transcription factor MYB1R1-like [Malus domestica]
MD13G1181400	DEG	14.6543	4.11931	3.73462	7.37611	12.2292	2.79409	3.04528	3.98899	14.8356	8.16584	2.5501	1.56421	PREDICTED: endo-1,3;1,4-beta-D-glucanase-like [Malus domestica]
MD13G1212100	DEG	1.20368	0.522984	0.466657	0.36179	2.50238	1.13363	0.576022	0.526502	1.93373	0.788101	0.068101	0.0217153	PREDICTED: 1-aminocyclopropane-1-carboxylate oxidase homolog 1-like [Malus domestica]
MD13G1234500	DEG	2.77974	6.48278	7.59634	9.21546	4.54988	5.11894	7.52325	9.34228	4.76672	6.79463	9.71901	6.20611	PREDICTED: auxin response factor 19-like [Malus domestica]
MD14G1042900	QTL	16.077	16.2234	18.6767	17.8619	18.482	19.3078	23.8862	28.1262	11.9053	11.279	7.85829	8.64021	PREDICTED: uncharacterized protein LOC103940317 isoform X2 [Pyrus x bretschneideri]
MD14G1152100	DEG	0.28732	3.22782	9.98369	7.97317	0.869469	3.49487	5.34292	8.0786	0.201838	4.11401	10.0422	6.59203	PREDICTED: auxin-responsive protein SAUR71-like [Pyrus x bretschneideri]
MD14G1202100	DEG	0	9.60489	3.56778	3.5811	0.0502587	8.62356	7.99147	16.4172	0.693477	8.03523	17.1657	16.2138	PREDICTED: expansin-A1-like [Malus domestica]
MD14G1219000	DEG	7.3307	1.949	1.12471	0.819585	10.2749	1.78687	1.12849	0.728346	4.46027	1.08468	0.0902847	0.153506	PREDICTED: calcium sensing receptor, chloroplastic-like [Malus domestica]
MD15G1060800	DEG	0.0585913	3.79802	11.7681	9.57853	0.317267	8.22297	8.14388	9.71783	5.28901	3.18448	5.5391	7.7563	PREDICTED: abscisic acid receptor PYL2-like [Malus domestica]
MD15G1113000	DEG	3.88169	1.59204	1.4039	0.790258	3.16003	1.87108	1.55395	2.23544	0.873963	0.83553	0.138512	0.146854	PREDICTED: glucan endo-1,3-beta-glucosidase 5 [Malus domestica]
MD15G1179800	Others	0.076571	0	0	0	0	0	0	0	0.158855	0	0	0	PREDICTED: pentatricopeptide repeat-containing protein At1g31430-like
MD15G1247800	QTL	0.0712933	0	0.088824	0	0	0.054548	0.0236553	0	0.0895643	0.0194057	0	0.0469437	PREDICTED: NAC domain-containing protein 7-like isoform X1 [Malus domestica]
MD15G1250900	QTL	3.18009	3.89671	3.68648	4.41651	2.94332	3.93761	2.77568	4.59115	0	0	0.0209613	0	PREDICTED: protein RTE1-HOMOLOG-like isoform X1 [Malus domestica]
MD15G1279700	QTL	1.29721	1.6406	1.66672	1.52118	0.358206	1.06288	1.48448	1.91251	0	0	0	0	PREDICTED: mitogen-activated protein kinase kinase kinase YODA-like isoform X2
MD15G1286600	DEG	2.1341	14.1208	18.4747	13.275	4.09007	18.0583	13.0116	14.7688	1.09384	6.29966	17.2749	8.64099	PREDICTED: ethylene-responsive transcription factor ERF008-like [Malus domestica]
MD15G1288600	QTL	93.7663	52.1644	51.4545	40.1557	62.5091	47.2147	51.6857	39.3621	88.3368	84.5423	61.2837	113.795	transcription factor MYB44-like [Malus domestica]
MD15G1302200	DEG	1.08291	197.283	189.416	191.995	19.5322	201.982	213.705	221.202	26.2277	226.044	388.562	280.753	1-aminocyclopropane-1-carboxylate synthase [Malus domestica]
MD15G1384600	QTL	17.6044	13.2319	12.8476	8.65995	6.91857	2.28555	2.04094	0.758906	6.41704	3.50176	1.10381	1.87136	PREDICTED: MADS-box protein SVP-like [Malus domestica]
MD15G1386300	QTL	79.0478	99.6541	51.7911	37.1388	114.812	204.846	114.554	80.0281	132.403	125.612	58.6898	36.2223	PREDICTED: protein ECERIFERUM 1-like isoform X2 [Malus domestica]
MD15G1441000	DEG	25.2845	14.405	19.87	19.8986	18.8103	13.0507	4.75008	12.9976	22.1	14.3935	11.0574	14.3889	ethylene insensitive 3 class transcription factor [Malus domestica]
MD16G1014000	QTL+DEG	397.489	288.795	222.245	254.699	335.228	296.126	263.252	239.922	196.493	310.829	276.573	274.448	probable xyloglucan endotransglucosylase/hydrolase protein 28 precursor [Malus domestica]
MD16G1014100	QTL	0.275526	0.820384	0.728362	0.634695	0.752344	0.844037	1.17408	1.60684	0.973904	0.0700417	0.103335	0.149347	PREDICTED: uncharacterized protein LOC103402673 [Malus domestica]
MD16G1015200	QTL	28.6379	23.7388	18.2363	18.6056	27.9489	19.5246	26.4936	20.5928	34.7657	22.8113	35.0432	39.538	PREDICTED: receptor protein kinase TMK1 isoform X1 [Pyrus x bretschneideri]
MD16G1019700	QTL	0.156095	0.344988	0.164336	0.0435387	0.0507783	0.62731	0.1088	0.230828	0.302852	0.656404	0.373775	0.435157	Oxoglutarate/iron-dependent dioxygenase [Macleaya cordata]
MD16G1024700	DEG	228.796	69.4778	33.9371	65.7293	107.249	31.3865	23.2447	36.7275	202.77	106.742	13.9361	11.3448	PREDICTED: MLP-like protein 329 isoform X1 [Malus domestica]
MD16G1026000	DEG	42.951	39.8704	38.6084	57.2722	39.859	30.3998	25.1666	34.0676	62.1759	51.4765	37.0444	8.8514	PREDICTED: MLP-like protein 34 [Malus domestica]
MD16G1040000	QTL	31.8198	27.0856	29.4059	30.4544	26.1568	25.1785	26.816	23.133	37.8264	37.6893	39.7419	41.1725	PREDICTED: chaperone protein dnaJ 15 [Malus domestica]
MD16G1040800	QTL	10.2079	23.6235	20.1302	19.851	36.3716	39.6871	27.9449	26.6572	5.20614	3.93664	15.0718	4.98912	transcription factor MYB21 [Malus domestica]
MD16G1041700	QTL	1.53255	2.48588	1.36597	1.48887	3.43572	4.57786	3.98917	1.24673	0.298281	0.121826	0.500305	0.111667	adenylate isopentenyltransferase-like [Malus domestica]
MD16G1043000	DEG	2.90263	0.388484	0.974919	0.0902803	1.19298	0.218501	0.645109	0.34489	0.939804	0.205374	0.0441307	0.17421	zinc finger protein CONSTANS-LIKE 6 [Malus domestica]
MD16G1043200	QTL	9.73219	7.46492	24.5927	15.9177	18.3566	15.8561	19.45	21.475	4.246	3.10176	2.96093	5.90605	PREDICTED: homocysteine S-methyltransferase 1 [Malus domestica]
MD16G1043500	QTL+DEG	5.16544	1.48835	1.16614	2.77368	4.79848	1.08418	1.19208	1.53863	2.59532	2.21669	0.457177	1.00226	PREDICTED: ethylene-responsive transcription factor ERF118-like [Malus domestica]
MD16G1051300	QTL	1.73329	0.780176	0.916518	0.826631	1.07487	0.62323	2.12844	0.894427	5.31478	2.77892	8.50957	10.2275	PREDICTED: LOW QUALITY PROTEIN: proline-rich receptor-like protein kinase PERK9
MD16G1072800	QTL	9.48104	18.8114	21.9681	15.7916	22.8291	29.893	52.2522	46.6451	3.17905	4.93082	10.6641	51.7076	PREDICTED: zinc-finger homeodomain protein 11-like [Malus domestica]
MD16G1079100	QTL	0.956798	1.41391	5.18373	2.67729	3.57163	8.18509	5.65363	5.15515	1.83407	0.301639	0.36191	0.179091	PREDICTED: protein NRT1/ PTR FAMILY 4.6-like [Malus domestica]
MD16G1092000	QTL	6.32709	5.97533	5.99941	4.21762	5.70295	6.85338	6.10486	7.19543	1.2986	1.17919	0.710164	0.66072	PREDICTED: deoxynucleoside triphosphate triphosphohydrolase SAMHD1 homolog isoform X1
MD16G1095400	DEG	0.477136	0.0182277	0.014471	0	0.746856	0.104159	0.0846323	0.25931	0.586131	0.331841	0.194866	0.17708	PREDICTED: polygalacturonase At1g48100-like [Malus domestica]
MD16G1097600	QTL	9.23661	8.74527	9.07104	8.52832	11.4653	10.4238	10.6837	17.1097	1.63248	1.41801	1.89553	3.13745	PREDICTED: cysteine-rich receptor-like protein kinase 3 [Malus domestica]
MD16G1113000	Others	0.0274237	0	0	0	0.0152717	0	0	0	0	0	0	0	loquat lignin related protein 4CL6 [Eriobotrya japonica]
MD16G1123600	DEG	4.69404	11.1564	12.7326	11.0013	4.86078	12.4702	20.0145	15.9531	5.07756	11.5981	11.8443	11.6605	PREDICTED: glucose-6-phosphate 1-dehydrogenase, chloroplastic [Malus domestica]
MD16G1125800	QTL+DEG	230.639	217.543	222.114	204.864	253.8	212.616	299.894	336.743	202.156	180.146	171.999	172.445	NAC transcription factor 25-like [Malus domestica]
MD16G1132200	QTL	3.05754	0.836406	0.162653	0.593984	4.10258	0.505512	0.268649	0.20326	5.95026	2.7476	1.15868	1.00354	PREDICTED: transcription factor HY5-like isoform X2 [Malus domestica]
MD16G1160600	QTL	0	0	0.248456	0.182169	0	1.21488	4.69212	5.42548	0	1.7071	1.54672	3.62579	PREDICTED: major allergen Pru ar 1-like [Malus domestica]
MD16G1161800	QTL	3.86574	0.712453	0.57575	0.682005	1.73147	0.792031	0.489203	0.751596	1.62692	0.612447	0.445651	0.531761	PREDICTED: probable polygalacturonase [Malus domestica]
MD16G1169200	QTL	11.0082	4.75053	3.54782	4.45926	11.9959	6.11841	7.20818	5.53315	33.2889	13.567	35.2726	25.2758	PREDICTED: protein RALF-like 33 [Malus domestica]
MD16G1182000	DEG	1.62987	0.29529	0.242283	0.0897137	2.32503	0.104465	0.256939	0.292918	1.39249	0.541582	0	0.099913	PREDICTED: endo-1,3;1,4-beta-D-glucanase-like [Malus domestica]
MD16G1282300	QTL	5.10783	5.66772	3.89564	3.52482	9.86451	10.9054	10.4135	10.6686	11.5765	12.396	6.79745	2.71285	PREDICTED: kinesin-like protein KIF19 [Malus domestica]
MD17G1005800	DEG	11.6562	5.01614	5.40531	6.33285	9.66348	5.16338	5.31773	4.83077	10.7582	4.38918	2.80215	4.14879	PREDICTED: calcium-binding mitochondrial carrier protein SCaMC-3-like isoform X1
MD17G1017900	DEG	36.6076	18.8394	19.3368	15.6614	32.6715	20.6021	22.1365	14.0995	28.1702	14.5425	10.837	9.74333	PREDICTED: glucose-6-phosphate 1-dehydrogenase, cytoplasmic [Malus domestica]
MD17G1020400	DEG	0.890094	0.0441493	0.0595513	0.0702903	0.737949	0.116516	0.315081	0.615642	0.0606917	0.040472	0	0.137707	PREDICTED: zinc finger protein CONSTANS-LIKE 6 [Malus domestica]
MD17G1038900	DEG	4.30113	1.6899	0.771412	0.758043	2.75931	1.49328	1.44468	0.951482	4.75165	0.863453	0.167253	0.962068	PREDICTED: xyloglucan glycosyltransferase 4-like [Malus domestica]
MD17G1050900	DEG	1.61765	5.30818	5.70158	3.15324	2.80216	3.84462	3.02654	1.0112	2.33621	9.27855	6.94015	2.21256	PREDICTED: myb-related protein 306-like [Malus domestica]
MD17G1051200	DEG	9.80349	3.38935	3.29529	3.02342	9.1367	2.47427	2.31163	4.14551	5.21296	1.41259	0.887932	1.14872	PREDICTED: mini zinc finger protein 2-like [Malus domestica]
MD17G1052300	Others	0.560588	0.329616	0.113911	0.172825	0.480697	0.221752	0.111337	0	2.05832	0.2659	0.262022	0.123757	PREDICTED: phosphate transporter PHO1 homolog 9 [Malus domestica]
MD17G1085200	DEG	2.12392	2.14136	0.596859	0.571715	5.03453	1.25909	0.608987	1.61688	1.14338	5.36451	12.2691	22.2407	PREDICTED: uncharacterized protein LOC103942971 [Pyrus x bretschneideri]
MD17G1221300	DEG	1.21265	0.274812	0.015235	0.102156	1.96746	0.222234	0.0454203	0.0730193	1.40555	1.56071	0.23645	0.58626	PREDICTED: zinc finger protein 1 isoform X1 [Malus domestica]
MD17G1226700	DEG	9.46895	44.9603	34.8593	46.5775	19.764	37.0295	43.9611	51.7145	20.5416	46.2828	34.2381	29.205	PREDICTED: AP2-like ethylene-responsive transcription factor At1g16060 [Malus domestica]
MD17G1239800	DEG	9.97619	5.95705	4.77128	4.93975	6.6049	7.47564	6.1542	4.90829	10.5357	7.70178	3.37312	2.27476	mannan endo-1,4-beta-mannosidase 2-like [Malus domestica]
MD17G1283400	DEG	8.06237	3.50017	3.72667	3.96957	7.01047	3.28591	3.91532	6.30344	10.4957	3.2494	1.66506	1.88552	PREDICTED: S-adenosylmethionine synthase 1 [Malus domestica]

## Sheet: Table S7
Table S7. Joint effects of genotype combinations of interacting functional markers on apple flesh firmness at harvest (FF), flesh crispness at harvest (FC), flesh firmness reainability (FFR), and flesh crispness retainability (FCR), respectively.
Chr3-35391111	Chr16_9126219_9126434	Chr16_9127269	Chr16_9128903	Num.	FF (kg.cm-2)	Effect	Num.	FC (kg.cm-2)	Effect	Num.	FFR (months)	Effect	Num.	FCR (months)	Effect
TA	del/del	CC	AA	2	22.08	8.90484	2	1.56	0.209067
TA	del/del	CC	GA	74	15.57	2.39484	74	1.55	0.199067	63	4.66	1.15515	63	4.22	1.25055
TA	ins/del	TC	GA	79	14.4	1.22484	79	1.41	0.059067	75	4.33	0.825148	75	3.88	0.910548
TA	ins/del	TC	GG	45	15.47	2.29484	45	1.53	0.179067	42	4.13	0.625148	42	3.38	0.410548
TA	ins/ins	TT	GG	178	12.99	-0.185155	148	1.4	0.049067	134	3.96	0.455148	133	3.47	0.500548
TA	ins/ins	TC	GG	148	13.97	0.794845	178	1.32	-0.030933	160	3.38	-0.124852	162	2.96	-0.00945155
TT	del/del	CC	AA	19	13.11	-0.0651553	19	1.44	0.089067	19	4.09	0.585148	19	2.86	-0.109452
TT	del/del	CC	GA	71	15	1.82484	71	1.58	0.229067	53	4.3	0.795148	53	3.68	0.710548
TT	del/del	CC	GG	2	22.2	9.02484	2	1.29	-0.060933	2	6	2.49515	3	1.67	-1.29945
TT	del/del	TC	GG	1	41.35	28.1748	1	2.83	1.47907				1	4	1.03055
TT	ins/del	CC	GA	4	11.46	-1.71516	4	2.11	0.759067	2	6	2.49515	2	6.5	3.53055
TT	ins/del	TC	GA	308	11.7	-1.47516	308	1.26	-0.090933	264	3.1	-0.404852	264	2.67	-0.299452
TT	ins/del	TC	GG	63	15.41	2.23484	63	1.35	-0.000933	45	4.26	0.755148	46	3.35	0.380548
TT	ins/ins	CC	GG	3	22.28	9.10484	3	4.19	2.83907	2	2	-1.50485	2	1.5	-1.46945
TT	ins/ins	TC	GA	1	14.12	0.944845	120	1.34	-0.010933	1	7	3.49515	92	2.65	-0.319452
TT	ins/ins	TC	GG	119	13.54	0.364845	1	1.12	-0.230933	92	3.51	0.005148	1	6.5	3.53055
TT	ins/ins	TT	GG	267	11.43	-1.74516	267	1.23	-0.120933	213	2.58	-0.924852	213	2.13	-0.839452
TT	ins/ins	TG	GG	1	32.66	19.4848	1	2.01116	0.660224	134	3.96	0.455148
Chr16_38704799	Chr16_9126219_9126434	Chr16_9127269	Chr16_9128903	Num.	FF (kg.cm-2)	Effect	Num.	FC (kg.cm-2)	Effect	Num.	FFR (months)	Effect	Num.	FCR (months)	Effect
CC	del/del	CC	AA	9	14.13	0.954845	9	1.35	-0.000933	8	4.46	0.955148	8	2.42	-0.549452
CC	del/del	CC	GA	86	15.16	1.98484	86	1.53	0.179067	63	4.4	0.895148	63	4.01	1.04055
CC	del/del	CC	GG	2	22.2	9.02484	3	0.93	-0.420933	2	6	2.49515	3	1.67	-1.29945
CC	del/del	TC	GG	1	41.35	28.1748	1	2.84	1.48907				1	4	1.03055
CC	ins/del	CC	GA	1	8.86	-4.31516	1	4.8	3.44907
CC	ins/del	TC	GA	101	11.58	-1.59516	167	1.31	-0.040933	85	3.06	-0.444852	85	2.51	-0.459452
CC	ins/del	TC	GG	66	15.97	2.79484	1	1.402	0.051067	52	4.13	0.625148	53	3.22	0.250548
CC	ins/ins	CC	GG	2	27.95	14.7748	2	5.72	4.36907	1	2	-1.50485	1	0	-2.96945
CC	ins/ins	TC	GA	1	14.12	0.944845	1	1.12	-0.230933	1	7
CC	ins/ins	TC	GG	167	13.84	0.664845	168	1.37	0.019067	145	3.57	0.065148	144	2.95	-0.0194515
CC	ins/ins	TT	GG	156	10.96	-2.21516	156	1.21	-0.140933	128	2.28	-1.22485
CC	ins/ins	TG	GG	1	32.66	19.4848	1	2.01116	0.660224
CG	del/del	CC	AA	11	13.91	0.734845	11	1.55	0.199067	11	3.9	0.395148	10	3.35	0.380548
Table S7. (continued) Joint effects of genotype combinations of interacting functional markers on apple flesh firmness at harvest (FF), flesh crispness at harvest (FC), flesh firmness reainability (FFR), and flesh crispness retainability (FCR), respectively.
Chr16_38704799	Chr16_9126219_9126434	Chr16_9127269	Chr16_9128903	Num.	FF (kg.cm-2)	Effect	Num.	FC (kg.cm-2)	Effect	Num.	FFR (months)	Effect	Num.	FCR (months)	Effect
CG	del/del	CC	GA	52	15.32	2.14484	52	1.62	0.269067	46	4.48	0.975148	46	3.78	0.810548
CG	ins/del	CC	GA	2	12.59	-0.585155	2	2.697	1.34607	1	8		1	8	5.03055
CG	ins/del	TC	GA	250	12.2	-0.975155	250	1.281	-0.069933	220	3.28	-0.224852	220	2.93	-0.0394515
CG	ins/del	TC	GG	37	14.71	1.53484	289	1.3	-0.050933	31	4.3	0.795148	31	3.54	0.570548
CG	ins/ins	CC	GG	1	10.93	-2.24516	1	1.11	-0.240933	1	1	-2.50485	1	3	0.0305484
CG	ins/ins	TC	GG	92	13.61	0.434845	92	1.38	0.029067	76	4.2	0.695148	76	3.46	0.490548
CG	ins/ins	TT	GG	221	12.34	-0.835155	221	1.28	-0.070933	181	3.04	-0.464852	182	2.51	-0.459452
GG	del/del	CC	AA	1	13.01	-0.165155	1	1.15	-0.200933	1	3	-0.504852	1	1.5	-1.46945
GG	del/del	CC	GA	7	16.62	3.44484	7	1.59	0.239067	7	5.38	1.87515	7	4.9	1.93055
GG	ins/del	CC	GA	1	11.78	-1.39516	1	0.96	-0.390933	1	4		1	5	2.03055
GG	ins/del	TC	GA	36	14.52	1.34484	36	1.49	0.139067	34	4.7	1.19515	38	4.07	1.10055
GG	ins/del	TC	GG	5	13.79	0.614845	5	1.39	0.039067	4	4.17	0.665148	6	3.31	0.340548
GG	ins/ins	TC	GG	7	14.68	1.50484	7	1.44	0.089067	6	3.81	0.305148
GG	ins/ins	TT	GG	68	13.65	0.474845	68	1.35	-0.000933	64	3.89	0.385148	65	3.43	0.460548
Chr16_38546414	Chr16_38546603	Chr16_38573599	Chr16_38574538	Chr16_38574583	Num.	FF (kg.cm-2)	Effect	Num.	FC (kg.cm-2)	Effect	Num.	FFR (months)	Effect	Num.	FCR (months)	Effect
CC	CC	AA	GT	CC	5	19.53	6.35484	5	1.4	0.0491	5	4.47	0.965148	5	2.5	-0.469452
CC	CC	AA	TT	CC	3	12.09	-1.08516	3	1.84	0.4891	2	7.5	3.99515	2	3	0.0305484
CC	CC	CA	GG	CC	1	13.07	-0.105155	2	0.69	-0.6609
CC	CC	CA	GT	CC	313	11.68	-1.49516	313	1.22	-0.1309	262	2.68	-0.824852	263	2.25	-0.719452
CC	CC	CA	TT	CC	3	11.24	-1.93516	3	0.92	-0.4309	2	4.5	0.995148	2	2	-0.969452
CC	CC	CC	GG	CC	217	13.22	0.0448447	217	1.39	0.0391	187	3.29	-0.214852	189	2.8	-0.169452
CC	CC	CC	GT	CC	26	19.63	6.45484	26	1.65	0.2991	20	5.2	1.69515	21	3.52	0.550548
CC	CC	CC	TT	CC	3	13.47	0.294845	3	1.55	0.1991	2	3	-0.504852	2	1.5	-1.46945
CC	CG	AA	GT	CT	50	15.1	1.92484	50	1.59	0.2391	47	4.54	1.03515	47	3.86	0.890548
CC	CG	AA	TT	CT	122	14.25	1.07484	122	1.4	0.0491	115	4.11	0.605148	116	2.68	-0.289452
CC	CG	CA	GT	CT	25	10.73	-2.44516	25	1.23	-0.1209	8	4.25	0.745148	10	3.2	0.230548
CC	CG	CA	TT	CT	4	9.38	-3.79516	4	1.47	0.1191	2	3	-0.504852
CC	GG	AA	GT	CT	74	14.68	1.50484	74	1.51	0.1591	68	4.49	0.985148	68	3.74	0.770548
Table S7. (continued) Joint effects of genotype combinations of interacting functional markers on apple flesh firmness at harvest (FF), flesh crispness at harvest (FC), flesh firmness reainability (FFR), and flesh crispness retainability (FCR), respectively.
Chr16_38546414	Chr16_38546603	Chr16_38573599	Chr16_38574538	Chr16_38574583	Num.	FF (kg.cm-2)	Effect	Num.	FC (kg.cm-2)	Effect	Num.	FFR (months)	Effect	Num.	FCR (months)	Effect
CC	GG	CA	GT	CT	1	19.02	5.84484	1	1.64	0.2891	1	7	3.49515	1	5	2.03055
CG	CC	AA	TT	CT	1	15.87	2.69484	1	1.27	-0.0809	1	7	3.49515	1	7	4.03055
CG	CC	CC	GG	CC	329	12.87	-0.305155	333	1.3	-0.0509	266	3.28	-0.224852	265	2.77	-0.199452
CG	CC	CC	GT	CC	4	14.67	1.49484	4	1.4526	0.1017	3	6	2.49515	4	2.75	-0.219452
CG	CG	CA	GT	CT	61	12.84	-0.335155	61	1.37	0.0191	50	4.45	0.945148	49	4.34	1.37055
CG	CG	CC	GT	CT	1	10.92	-2.25516	1	1.11	-0.2409	1	2	-1.50485	1	3	0.0305484
GG	CC	CC	GG	CC	12	12.11	-1.06516	12	1.81	0.4591	6	2.67	-0.834852	6	2.17	-0.799452

## Sheet: Table S8 
Table S8. Genetic composition of 18 markers with large genotype effect on flesh crispness retainability (FCR) in six Malus species.
Marker	Genotype	FCR effect	Number of individuals with certain marker genotype						Marker genotype frequency
			M. domestica	M. sieversii	M. baccata	M. asiatica	M. prunifolia	M. robusta	M. domestica	M. sieversii	M. baccata	M. asiatica	M. prunifolia	M. robusta
Chr02_10434413	AA	2.24	22		1			1	0.0275344		0.0357143			0.0588235
	CA	0.96	213	2	1	2		3	0.266583	0.0714286	0.0357143	0.117647		0.176471
	CC	-0.31	564	26	26	15	15	13	0.705882	0.928571	0.928571	0.882353	1	0.764706
Chr03_25532731	CC		1						0.00125156
	GC	0.9	196	1	1				0.245307	0.0357143	0.0357143
	GG	-0.31	602	27	27	17	15	17	0.753442	0.964286	0.964286	1	1	1
Chr03_30739052	AA	0.86	142	2	22	14	12	7	0.177722	0.0714286	0.785714	0.823529	0.8	0.411765
	TA	-0.16	375	10	6	3	3	7	0.469337	0.357143	0.214286	0.176471	0.2	0.411765
	TT	-0.98	282	16				3	0.352941	0.571429				0.176471
Chr03_31718792	CC	2.03	16						0.020025
	GC	0.88	217	8	3	1	1	2	0.271589	0.285714	0.107143	0.0588235	0.0666667	0.117647
	GG	-0.34	566	20	25	16	14	15	0.708385	0.714286	0.892857	0.941176	0.933333	0.882353
Chr03_35391111	AA		2		4				0.00250313		0.142857
	TA	0.48	65		6	2	2	3	0.0813517		0.214286	0.117647	0.133333	0.176471
	TT	-0.33	732	28	16	15	13	14	0.916145	1	0.571429	0.882353	0.866667	0.823529
Chr10_40756571	CC	1.01	126						0.157697
	TC	0.25	377	1	2	1		4	0.47184	0.0357143	0.0714286	0.0588235		0.235294
	TT	-0.41	296	27	26	16	15	13	0.370463	0.964286	0.928571	0.941176	1	0.764706
Chr14_3790454	AA	-0.88	250	18		7	1	2	0.312891	0.642857		0.411765	0.0666667	0.117647
	GA	0.09	414	10	9	9	13	11	0.518148	0.357143	0.321429	0.529412	0.866667	0.647059
	GG	0.22	135		19	1	1	4	0.168961		0.678571	0.0588235	0.0666667	0.235294
Chr15_40410846	AA	0.42	354	24	28	16	14	16	0.443054	0.857143	1	0.941176	0.933333	0.941176
	TA	-0.65	400	3		1	1	1	0.500626	0.107143		0.0588235	0.0666667	0.0588235
	TT	-1.17	45	1					0.0563204	0.0357143
Chr16_10069605	CC	-0.74	580	11	1	4	1	5	0.725907	0.392857	0.0357143	0.235294	0.0666667	0.294118
	CT	0.33	185	12	9	12	12	11	0.231539	0.428571	0.321429	0.705882	0.8	0.647059
	TT	0.73	34	5	18	1	2	2	0.0425532	0.178571	0.642857	0.0588235	0.133333	0.117647
Chr16_1074586	AA	0.46	14		18		1	2	0.0175219		0.642857		0.0666667	0.117647
	GA	0.24	104	5	9	12	13	13	0.130163	0.178571	0.321429	0.705882	0.866667	0.764706
	GG	-0.13	681	23	1	5	1	2	0.852315	0.821429	0.0357143	0.294118	0.0666667	0.117647
Chr16_13579418	AA	-0.89	108	1					0.135169	0.0357143
	AC	-0.13	336	12	3	3	3	1	0.420526	0.428571	0.107143	0.176471	0.2	0.0588235
	CC	0.42	355	15	25	14	12	16	0.444305	0.535714	0.892857	0.823529	0.8	0.941176
Chr16_14398932	AA	0.38	325	11	23	14	11	14	0.406758	0.392857	0.821429	0.823529	0.733333	0.823529
	GA	-0.11	355	15	5	3	4	3	0.444305	0.535714	0.178571	0.176471	0.266667	0.176471
	GG	-0.57	18	1					0.0225282	0.0357143
Chr16_3059544	CC	-1.14	100						0.125156
	CT	-0.14	487	2	1		1	1	0.609512	0.0714286	0.0357143		0.0666667	0.0588235
	TT	0.38	212	26	27	17	14	16	0.265332	0.928571	0.964286	1	0.933333	0.941176
Chr16_38546603	CC	-0.28	623	24	26	4	14	11	0.779725	0.857143	0.928571	0.235294	0.933333	0.647059
	CG	0.87	170	3	2	12	1	6	0.212766	0.107143	0.0714286	0.705882	0.0666667	0.352941
	GG	0.79	6	1		1			0.00750939	0.0357143		0.0588235
Table S8. (continued)Genetic composition of 18 markers with large genotype effect on flesh crispness retainability (FCR) in six Malus species.
Marker	Genotype	FCR effect	Number of individuals with certain marker genotype						Marker genotype frequency
			M. domestica	M. sieversii	M. baccata	M. asiatica	M. prunifolia	M. robusta	M. domestica	M. sieversii	M. baccata	M. asiatica	M. prunifolia	M. robusta
Chr16_38574583	CC	-0.29	623	24	26	4	14	11	0.779725	0.857143	0.928571	0.235294	0.933333	0.647059
	CT	0.86	175	3	2	13	1	4	0.219024	0.107143	0.0714286	0.764706	0.0666667	0.235294
	TT		1	1					0.00125156	0.0357143
Chr16_38704799	CC	-0.2	414	18	26	3	13	10	0.518148	0.642857	0.928571	0.176471	0.866667	0.588235
	CG	0.02	361	8	2	14	2	7	0.451815	0.285714	0.0714286	0.823529	0.133333	0.411765
	GG	0.74	24	2					0.0300375	0.0714286
Chr16_9126219_9126434	-	-0.24	285	19	3	16	5	9	0.356696	0.678571	0.107143	0.941176	0.333333	0.529412
	-/del	0.07	373	8	8	1	8	7	0.466834	0.285714	0.285714	0.0588235	0.533333	0.411765
	del	0.8	141	1	17		2	1	0.176471	0.0357143	0.607143		0.133333	0.0588235
Chr16_9127269	CC	0.79	143	1	17		2	2	0.178974	0.0357143	0.607143		0.133333	0.117647
	TC	0.09	394	10	11	14	12	14	0.493116	0.357143	0.392857	0.823529	0.8	0.823529
	TT	-0.48	262	17		3	3	1	0.32791	0.607143		0.176471	0.2	0.0588235

## Sheet: Table S9
Table S9. Joint effects of genotype combinations of variations in MdBPM2/MdNAC83/MdRGLG3 and MdERF3/MdERF118 on apple fruit storability traits
Chr03_26651943	Chr16_3059544	Number of individuals	Flesh firmness (kg/cm2)	Flesh crispness (kg/cm2)	Flesh firmness retainability (months)	Flesh crispness retainability (months)		Chr03_35391111	Chr16_9126219_9126434	Chr16_38704799	Number of individuals	Flesh firmness (kg/cm2)	Flesh crispness (kg/cm2)	Flesh firmness retainability (months)	Flesh crispness retainability (months)
MdERF3	MdERF118							MdBPM2 SNP657	MdNAC83 Del216	MdRGLG3 SNP167
CC	CC	14	11.73	1.18	3.35	2.52		TA	ins	CC	27	11.98	1.23	3.31	3.06
CC	CT	62	11.97	1.29	3.75	3.14		TA	ins	CG	128	13.09	1.29	3.81	3.3
CC	TT	15	11.49	1.15	4.46	3.42		TA	ins	GG	41	14.46	1.38	4.35	3.59
GC	CC	98	10.92	1.19	2.45	1.85		TA	del/ins	CC	144	14.44	1.36	4.52	3.9
GC	CT	341	11.56	1.22	3.16	2.72		TA	del/ins	CG	127	14.72	1.42	4.72	4.05
GC	TT	104	14.24	1.37	4.35	3.26		TA	del/ins	GG	24	15.34	1.51	5.13	4.8
GG	CC	1	14.95	1.43				TA	del	CC	63	16.42	1.45	5.45	4.94
GG	CT	150	13.66	1.37	3.94	3.12		TA	del	CG	31	17.17	1.58	5.41	4.82
GG	TT	217	13.91	1.31	4.15	3.33		TA	del	GG	5	17.23	1.56	5.35	5.19
AC	CC							TT	ins	CC	166	11.03	1.2	2.41	1.88
AC	CT	46	14.15	1.39	4.18	3.44		TT	ins	CG	136	11.92	1.26	3.21	2.53
AC	TT	94	14.06	1.4	4.85	4.4		TT	ins	GG	32	12.86	1.23	4.28	3.6
GA	CC							TT	del/ins	CC	222	13.37	1.3	3.68	2.85
GA	CT	208	14.53	1.39	4.4	3.84		TT	del/ins	CG	298	12.48	1.27	3.65	3.01
GA	TT	261	15.41	1.41	4.67	4.03		TT	del/ins	GG	34	14.24	1.31	4.81	4.03
Deviation			4.49	0.28	2.4	2.55		TT	del	CC	85	16.14	1.46	4.73	3.97
								TT	del	CG	42	13.76	1.47	4.71	3.99
								TT	del	GG	6	14.79	1.39	5.02	4.48
								Deviation				6.2	0.38	3.04	3.31

## Sheet: Table S10
Table S10. The primer sequences used for qRT-PCR, molecular interaction and gene cloning.
Name	Primer sequences	Note
MdNAC83-F	ATTGCCTCCCGGTTTTCGAT	qRT-PCR primers
MdNAC83-R	TCGAGCTCCATTTCAAGCCAT
MdXTH28-F	TTCTCTGACCTTGTTCTA
MdXTH28-R	ATAGCAGTAGGAGTATGT
MdACO1-F	TTCCTTCCTCAAACATTT
MdACO1-R	AACCTTCTTCAGATAACC
MdMANA3-F	CCTTACAACATACTACAA
MdMANA3-R	CTGATATTGAGTGATTGA
MdBPM2-F	AGACATCAGACTACCTTA
MdBPM2-R	TTACATCAGTTCCCTTTC
MdRGLG3-F	GTTCTAATCATCCACCAA
MdRGLG3-R	AATATCTTCCTGTCCATTC
MdNAC83-QF	GCTGCCTGCAACTATTACCC	PCR primers
MdNAC83-QR	GACACCCATTTGGCGTAAACA
MdMANA3-QF	ATGTCACGTTGGATTCAAGCA
MdMANA3-QR	TGGCCGTTGGATGTGGATTT
MdXTH28-QF	ACTCATTTTCAACGATCCACCA
MdXTH28-QR	CGAGTGTCAGTGGAAGCTGT
MdACO1-QF	CTAGCCGTCTAGTGCCGAAC
MdACO1-QR	ACAGGACTCGAGGAAGTATGT
MdNAC83-BF	TATTATCCAACCCTCCAACG
MdNAC83-BR	ACTGGAACATAACCGAACTAA
MdBPM2-BF	ATGTGGGTGATGGGTAAGGTTCTCA
MdBPM2-BR	CTATAGCCTTTGCTTCACCCGCCTG
MdRGLG3-BF	ATGGGTTCTAATCATCCACCAAAGC
MdRGLG3-BR	TCAAGTATATAGTCTCAGGCGTGTT
Table S10. (continued) The primer sequences used for qRT-PCR, molecular interaction and gene cloning.
MdNAC83-1391D-F	TGGCTGCAGGTCGACGGATCCAGCGTTGCTAATGTTGCGGTATCCC	Primers for GUS
MdNAC83-1391C-F	TGGCTGCAGGTCGACGGATCCGCTGCCTGCAACTATTACCCTC
MdNAC83-1391-R	TCTTAGAATTCCCGGGGATCCGACACCCATTTGGCGTAAACA
MdMANA3-LUC-F	TTCCTGCAGCCCGGGGGATCCCCTCTTCTCTCAGTTTCGTCGT	Primers for LUC
MdMANA3-LUC-R	CGCTCTAGAACTAGTGGATCCCACAAGCCGAAAACCCAACC
MdXTH28-LUC-F	TTCCTGCAGCCCGGGGGATCCACTCATTTTCAACGATCCACCA
MdXTH28-LUC-R	CGCTCTAGAACTAGTGGATCCCAAGCACTTGACAGGCACAC
MdACO1-LUC-F	TTCCTGCAGCCCGGGGGATCCCTAGCCGTCTAGTGCCGAAC
MdACO1-LUC-R	CGCTCTAGAACTAGTGGATCCTGTATGCTCTGTGTGTAGCCT
AN-MdNAC83-F	GACCCCGGGGGTACCGGATCCATGGAGAGGATTAATTTTGTGAAGA	VIGS Primers
AN-MdNAC83-R	GTTGATTCAGAATTCGGATCCCTACTGTTTTCTTCTAATTAAACCTAAACTATTG
AN-MdBPM2-F	GACCCCGGGGGTACCGGATCCATGTGGGTGATGGGTAAGGTTCTCA
AN-MdBPM2-R	GTTGATTCAGAATTCGGATCCCTATAGCCTTTGCTTCACCCGCCTG
AN-MdRGLG3-F	GACCCCGGGGGTACCGGATCCATGGGTTCTAATCATCCACCAAAGC
AN-MdRGLG3-R	GTTGATTCAGAATTCGGATCCTCAAGTATATAGTCTCAGGCGTGTT
TRV-MdNAC83-F	GTGAGTAAGGTTACCGAATTCGATTAATTTTGTGAAGAATGGTG
TRV-MdNAC83-R	TGGAGGCCTTCTAGAGAATTCAATTTGCCCTGTCTTTCGT
TRV-MdBPM2-F	GTGAGTAAGGTTACCGAATTCATAGCCATTTCGGGAGGA
TRV-MdBPM2-R	TGGAGGCCTTCTAGAGAATTCGGGAGCAGTGATGTTGTTC
TRV-MdRGLG3-F	GTGAGTAAGGTTACCGAATTCTTTGAAGTTGTCAGGTCCG
TRV-MdRGLG3-R	TGGAGGCCTTCTAGAGAATTCCCACATCCGAAAGCCATA
PRI-MdNAC83-F	GACCCCGGGGGTACCGGATCCATGGAGAGGATTAATTTTGTGAAGA	OE and RNAi primers
PRI-MdNAC83-R	GCCCTTGCTCACCATGGATCCCTGTTTTCTTCTAATTAAACCTAAA
1300-MdNAC83-F	GACATTTAAATACTAGTGGATCCGGTACCATGGAGAGGATTAATTTTGTGAAGA
1300-MdNAC83-R	CTCCTCGCCCTTGCTCACCATGGTACCCTGTTTTCTTCTAATTAAACCTAAA
1300-MdBPM2-F	AATACTAGTGGATCCGGTACCATGTGGGTGATGGGTAAGGTTCTCA
1300-MdBPM2-R	GCCCTTGCTCACCATGGTACCTAGCCTTTGCTTCACCCGCCTGCCA
Table S10. (continued) The primer sequences used for qRT-PCR, molecular interaction and gene cloning.
1300-MdRGLG3-F	AATACTAGTGGATCCGGTACCATGGGTTCTAATCATCCACCAAAGC	OE and RNAi primers
1300-MdRGLG3-R	GCCCTTGCTCACCATGGTACCAGTATATAGTCTCAGGCGTGTTGAT
RNAi-MdNAC83-F	TTCTTCACTGTTGATACATATGCCCGTCGACTTAATTTTGTGAAGAATGGTG
RNAi-MdNAC83-R	TTGGGGTTCCCCCGGGGTCGACCATAATCCAATCGGTCCTA
RNAi-MdNAC83-F2	TGGGTTCGAAATCGATGGTACCGGATCCCATAATCCAATCGGTCCTA
RNAi-MdNAC83-R2	GGAGAGTTGTTGATTCAGAATTCGGATCCTTAATTTTGTGAAGAATGGTG
RNAI-MdBPM2-F	TTCTTCACTGTTGATACATATGCCCGTCGACCGAAGTGGACGAGGAAAT
RNAI-MdBPM2-R	TTGGGGTTCCCCCGGGGTCGACGATGTTGTTCTGCCAAAGC
RNAI-MdRGLG3-F	TTCTTCACTGTTGATACATATGCCCGTCGACGATGATTACATTCCACAGCG
RNAI-MdRGLG3-R	TTGGGGTTCCCCCGGGGTCGACCAAGACTAAGCCCGCAAT
RNAI-MdBPM2-F2	TGGGTTCGAAATCGATGGTACCGGATCCGATGTTGTTCTGCCAAAGC
RNAI-MdBPM2-R2	GGAGAGTTGTTGATTCAGAATTCGGATCCCGAAGTGGACGAGGAAAT
RNAI-MdRGLG3-F	TGGGTTCGAAATCGATGGTACCGGATCCCAAGACTAAGCCCGCAAT
RNAI-MdRGLG3-R	GGAGAGTTGTTGATTCAGAATTCGGATCCGATGATTACATTCCACAGCG
PRI-35S-F	GACGCACAATCCCACTATCC
PRI-MdBPM2-F	GACCCCGGGGGTACCGGATCCATGTGGGTGATGGGTAAGGTTCTCA
PRI-MdBPM2-R	GCCCTTGCTCACCATGGATCCTAGCCTTTGCTTCACCCGCCTGCCA
PRI-MdRGLG3-F	GACCCCGGGGGTACCGGATCCATGGGTTCTAATCATCCACCAAAGC
PRI-MdRGLG3-R	GCCCTTGCTCACCATGGATCCAGTATATAGTCTCAGGCGTGTTGAT
PRI-MdBPM2-F	GACCCCGGGGGTACCGGATCCATGTGGGTGATGGGTAAGGTTCTCA
PRI-MdBPM2-MYC-R	GAGCTTTTGCTCCATGGATCCTAGCCTTTGCTTCACCCGCCTGCCA
PRI-MdRGLG3-F	GACCCCGGGGGTACCGGATCCATGGGTTCTAATCATCCACCAAAGC
PRI-MdRGLG3-MYC-R	GAGCTTTTGCTCCATGGATCCAGTATATAGTCTCAGGCGTGTTGAT
MdNAC83-45F1	GCCAGATTATGCCTCTCCCGAATATTATCCAACCCTCCAACG	Primers for yeast one hybrid
MdNAC83-45R1	AAAGCTTCTCGAGTCGGCCGACTGGAACATAACCGAACTAA
MdXH28-PQF	GCTCGGTACCCGGGGATCTGACTCATTTTCAACGATCCACCA
Table S10. (continued) The primer sequences used for qRT-PCR, molecular interaction and gene cloning.
MdXH28-PQR	ACAGAGCACATGCCTCGAGGCAAGCACTTGACAGGCACAC	Primers for yeast one hybrid
MdACO1-PQF	GCTCGGTACCCGGGGATCTGTTGGTCAGTCCAGATTCGGC
MdACO1-PQR	ACAGAGCACATGCCTCGAGGATGGCGACACATTTGAGGGT
MdMAN3-QF	CCTCTTCTCTCAGTTTCGTCGT
MdMAN3-QR	CACAAGCCGAAAACCCAACC
MdMAN3-PF	GCTCGGTACCCGGGGATCTGCCTCTTCTCTCAGTTTCGTCGT
MdMAN3-PR	ACAGAGCACATGCCTCGAGGCACAAGCCGAAAACCCAACC
BD-MdNAC83-F	CATATGGCCATGGAGGCCGAAATGGAGAGGATTAATTTTGTGAAGAA	Primers for yeast two hybrid
BD-MdNAC83-R	CAGGTCGACGGATCCCCGGGCTACTGTTTTCTTCTAATTAAACCTAAACTATTG
AD-MdBPM2-F	TGGCCATGGAGGCCAGTGAAATGTGGGTGATGGGTAAGGTTCTCA
AD-MdBPM2-R	TCGATGCCCACCCGGGTGGCTATAGCCTTTGCTTCACCCGCCTG
AD-MdRGLG3-F	TGGCCATGGAGGCCAGTGAAATGGGTTCTAATCATCCACCAAAGC
AD-MdRGLG3-R	TCGATGCCCACCCGGGTGGTCAAGTATATAGTCTCAGGCGTGTT
CEMdNAC83-F	GCCTGGCGCGCCACTAGTGGATCCATGGAGAGGATTAATTTTGTGAAGAA	Primers for BiFC
CEMdNAC83-R	CGAGGTCGACAGTACTATCGATGGATCCCTGTTTTCTTCTAATTAAACCTAAACTAT
NEMdBPM2-F	TGGCGCGCCACTAGTGGATCCATGTGGGTGATGGGTAAGGTTC
NEMdBPM2-R	GACAGTACTATCGATGGATCCTAGCCTTTGCTTCACCCGC
4TMdNAC83-F	GGATCTGGTTCCGCGTGGATCCATGGAGAGGATTAATTTTGTGAAGAA	Primers for prokaryotic expression vector
4TMdNAC83-R	CCCGGGAATTCCGGGGATCCCTGTTTTCTTCTAATTAAACCTAAACTATTGG
4TMdBPM2-F	GGATCTGGTTCCGCGTGGATCC ATGTGGGTGATGGGTAAGGTTCTCA
4TMdBPM2-R	CCCGGGAATTCCGGGGATCCTAGCCTTTGCTTCACCCGCCTGCCA
4TMdRGLG3-F	GGATCTGGTTCCGCGTGGATCCATGGGTTCTAATCATCCACCAAA
4TMdRGLG3-R	CCCGGGAATTCCGGGGATCCAGTATATAGTCTCAGGCGTGTTGATATG
32AMdNAC83-F	CCATGGCTGATATCGGATCCATGGAGAGGATTAATTTTGTGAAGAA
32AMdNAC83-R	CGGAGCTCGAATTCGGATCCCTGTTTTCTTCTAATTAAACCTAAACTAT
32AMdBPM2-F	CCATGGCTGATATCGGATCCATGTGGGTGATGGGTAAGGTTC
Table S10. (continued) The primer sequences used for qRT-PCR, molecular interaction and gene cloning.
32AMdBPM2-R	CGGAGCTCGAATTCGGATCCTAGCCTTTGCTTCACCCGC	Primers for prokaryotic expression vector
32AMdRGLG3-F	CCATGGCTGATATCGGATCCATGGGTTCTAATCATCCACCAAA
32AMdRGLG3-R	CGGAGCTCGAATTCGGATCC AGTATATAGTCTCAGGCGTGTTGATATG
MdMAN3-F	GGTTAATTTTCTCAATTTCGTATTGATTTACTCTTGTACT	Primers for EMSA
MdMAN3-R	AGTACAAGAGTAAATCAATACGAAATTGAGAAAATTAACC
MdMAN3-MF	GGTTAATTTTCTCAATTTAAAATTGATTTACTCTTGTACT
MdMAN3-MR	AGTACAAGAGTAAATCAATTTTAAATTGAGAAAATTAACC
MdMAN3-HotF	GGTTAATTTTCTCAATTTCGTATTGATTTACTCTTGTACT
MdACO1-F	TTGGTAGGGGTCCATCAGGACGTGCTTACTGTTCCCTACT
MdACO1-R	AGTAGGGAACAGTAAGCACGTCCTGATGGACCCCTACCAA
MdACO1-MF	TTGGTAGGGGTCCATCAGGAAAAACTTACTGTTCCCTACT
MdACO1-MR	AGTAGGGAACAGTAAGTTTTTCCTGATGGACCCCTACCAA
MdACO1-HotF	TTGGTAGGGGTCCATCAGGACGTGCTTACTGTTCCCTACT
MdXH28-F	CCGTCCAAACCAGTAAACACGTAATTATAATCTCATTTAT
MdXH28-R	ATAAATGAGATTATAATTACGTGTTTACTGGTTTGGACGG
MdXH28-MF	CCGTCCAAACCAGTAAACAAAAAATTATAATCTCATTTAT
MdXH28-MR	ATAAATGAGATTATAATTTTTTGTTTACTGGTTTGGACGG
MdXH28-HotF	CCGTCCAAACCAGTAAACACGTAATTATAATCTCATTTAT
